# Supplementary material for: Activation of a gene network in durum wheat roots exposed to cadmium
Source: BMC Plant Biol. 2018 Oct 16;18:238. doi: 10.1186/s12870-018-1473-4 (PMC6192290; doi:10.1186/s12870-018-1473-4)
Supplement: Supplementary file 2 — Level of expression (FPKM) of root samples of Creso and Svevo cvs durum. In this *.xlsx file are reported the expression levels of about 180,000 contigs in roots of the Creso and Svevo cvs. The first column enlists the contigs identification numbers. From column B to E are reported the mean expression values (FPKM) observed in the different genotypes and treatments. (XLSX 9887 kb) [file 12870_2018_1473_MOESM2_ESM.xlsx]

## Sheet: Foglio1
gene_id	CRESO		SVEVO
	CTRL	0.5 µM Cd	CTRL	0.5 µM Cd
contig1	8.71017	7.33628	8.95866	7.08602
contig10	174.069	176.427	219.045	203.478
contig100	5.71949	8.63443	5.67779	11.7285
contig1000	56.5075	48.5269	50.6376	42.9087
contig10000	0	0	0	0
contig100000	1.64252	1.50824	1.05672	0.831917
contig100001	0	0.248038	0.100699	0.118936
contig100002	0.523823	0.303145	0.17382	0
contig100003	0	0	0	0
contig100004	3.05009	4.01092	4.31134	3.43945
contig100005	0.849684	0.380659	0.204824	0.562241
contig100006	3.30642	2.17591	2.58015	2.08058
contig100007	4.08043	4.42166	3.89805	3.88944
contig100008	1.045	0.893849	0.932048	0.665315
contig100009	1.2872	1.87051	0.0955847	0
contig10001	14.0557	11.688	9.25014	15.3464
contig100010	0.0729176	0	0	0
contig100011	2.22734	2.39598	2.41993	2.16222
contig100012	0	0	0	0
contig100013	0.254823	0.56126	0.346186	0.290981
contig100014	4.04354	3.663	4.22231	5.04887
contig100015	1.99708	1.61432	1.97482	1.79048
contig100016	0.372053	0.161354	0.421496	0.556727
contig100017	0.786837	0.632745	0.587995	0.88746
contig100018	0.748055	0.497308	0.928839	0.381159
contig100019	1.93649	1.19025	1.29484	1.54897
contig10002	4.95179	4.53316	43.5294	43.3439
contig100020	0.0883979	0.292865	0.411719	0.282567
contig100021	8.99233	8.86611	8.44052	6.64927
contig100022	2.69759	2.31739	1.81766	1.82427
contig100023	0.388481	0.395007	0.280725	0.325136
contig100024	0.446322	0.861853	0.11499	0.17206
contig100025	0.525537	0.828061	0.584047	0.348408
contig100026	1.23314	1.32178	0.917492	1.02068
contig100027	2.11161	2.1805	1.50314	1.41518
contig100028	4.2294	3.78126	3.69404	4.4264
contig100029	0.0433076	0	0.0393791	0.138796
contig10003	137.901	117.648	146.813	163.017
contig100030	1.62301	0.565081	1.1231	0.829708
contig100031	2.00888	1.59212	1.03282	1.17285
contig100032	0.36739	0.219474	0.348869	0.1287
contig100033	2.50075	4.59769	1.87542	7.94441
contig100034	5.00308	4.81633	5.86015	5.79646
contig100035	0	0	0	0
contig100036	0.701637	1.65947	0.26018	6.83706
contig100037	0.672823	0.435618	0.976643	0.570589
contig100038	0.456306	0.379865	0.27584	2.33053
contig100039	0	0	0	0
contig10004	7.75356	12.0338	9.05266	20.1932
contig100040	0.090228	0.291367	0.12534	0.356298
contig100041	0	0	0	0
contig100042	0	0	0	0
contig100043	5.93438	5.77258	3.66351	18.6028
contig100044	0.802917	1.52959	0.418257	0.891732
contig100045	1.45547	5.25099	4.595	6.94922
contig100046	1.00728	1.15567	1.29197	0.559128
contig100047	0.235861	0.446856	0.348228	0.366677
contig100048	1.65581	1.61446	0.988632	1.45507
contig100049	0.102133	0.0619302	0.0783559	0.194716
contig10005	4.18435	5.93841	7.27054	19.3034
contig100050	5.97592	6.42906	4.16468	5.98704
contig100051	0.853143	0.765342	0.835801	0.429728
contig100052	0	0	0	0
contig100053	0.43557	0.32887	0.160397	0.0982059
contig100054	0.631757	1.21348	0.0720534	0
contig100055	0	0	0	0
contig100056	0.394621	0.663092	0.366411	0.491691
contig100057	0.66661	0.592337	0.4974	0.36539
contig100058	0.106016	0.134771	0.412013	0.0384967
contig100059	0.018922	0	0	0.00434848
contig10006	0	0	0	0
contig100060	2.13723	1.78326	1.79235	2.20985
contig100061	0.743877	1.03934	0.567533	0.666413
contig100062	0.0963959	0.295604	0.12408	0.410588
contig100063	0.327894	0.494692	0.422324	0.217363
contig100064	0	0	0	0
contig100065	0.0584394	0.0549546	0.109364	0
contig100066	2.48733	1.86881	1.80196	1.78296
contig100067	1.15319	0.735434	1.4321	1.24075
contig100068	4.18148	4.10757	1.26606	1.03755
contig100069	0	0	0	0
contig10007	9.98471	8.36728	7.95897	7.28423
contig100070	0.318584	0.450426	0.404159	0.289333
contig100071	0.573536	0.604951	0.16408	0.183575
contig100072	0.0293423	0.0360608	0.105937	0.0193977
contig100073	0.826014	0.58619	0.830453	1.08724
contig100074	0.439019	0.226639	0.273425	0.318267
contig100075	0	0	0.0123046	0.0145939
contig100076	1.46079	2.81136	2.06645	2.17725
contig100077	1.64545	1.76117	1.27112	1.71483
contig100078	0.155196	0.157865	0.168779	0.296932
contig100079	1.17977	1.27927	0.980379	0.69505
contig10008	6.96993	6.12672	7.35768	6.45012
contig100080	0.910014	0.880528	0.608875	0.655261
contig100081	7.59131	7.75604	0	0.0733154
contig100082	1.15423	1.04872	0.79526	0.514527
contig100083	0.575691	0.363279	0.583354	0.506648
contig100084	0	0	0	0
contig100085	0.759682	0.745941	0.517816	0.492511
contig100086	0.489286	0.406593	0.738914	0.440989
contig100087	0.546516	0.430688	0.103719	0.315168
contig100088	0.184088	0.189633	0.142987	0.169246
contig100089	1.18246	1.55941	2.06477	1.99686
contig10009	0	0	0.90221	0.724526
contig100090	0.289045	0.64862	0.696993	0.734871
contig100091	0.794556	0.330311	0.20302	0.636162
contig100092	1.83909	1.72384	1.49108	1.37896
contig100093	1.44565	1.46008	1.14207	1.10616
contig100094	0.471004	0.47672	0.425772	0.221115
contig100095	0.330288	0.211492	0.242891	0.105659
contig100096	0	0	0	0
contig100097	0.57197	0.471488	0.273626	0
contig100098	0.297388	0.545415	0.196305	0.334046
contig100099	0.478039	0.521608	0.877365	0.682666
contig1001	28.5091	32.1287	28.0111	30.2982
contig10010	0	0	0	0
contig100100	0.0500503	0.0704105	0.0693523	0.196892
contig100101	0.268257	0.274326	2.02703	1.74915
contig100102	0.199092	0.339779	1.16229	1.43722
contig100103	0	0	0	0
contig100104	1.4174	1.83161	1.48851	1.58275
contig100105	1.01043	0.620315	0.638771	0.660195
contig100106	0.37584	2.23636	0.300803	0.320062
contig100107	1.50606	1.58943	1.49476	1.61708
contig100108	0.142524	0.224442	0.0762603	0.142842
contig100109	0	0	0	0
contig10011	9.43803	15.0427	7.79291	9.50104
contig100110	0.894037	1.09781	0.72303	0.714443
contig100111	1.56361	3.14997	1.07215	2.3683
contig100112	0.959946	1.50215	0.954216	0.789617
contig100113	1.08034	1.00429	1.18594	1.29981
contig100114	0.982594	1.17083	0.885483	0.752387
contig100115	0	0	0	0
contig100116	0	0	0	0
contig100117	17.7552	21.1792	18.6993	18.112
contig100118	0	0	0.219436	0.125786
contig100119	0.0958638	0.12356	0.100053	0.153523
contig10012	45.0167	62.1529	53.7789	50.9093
contig100120	2.1478	2.17373	2.87963	4.34822
contig100121	3.84168	3.21251	3.02491	2.2773
contig100122	0.15725	0.151436	0.282915	0.2945
contig100123	0.0215901	0.0578199	0.00670444	0.0445501
contig100124	0.604268	0.498998	0.201126	0.31475
contig100125	2.5592	1.87111	2.06586	2.04807
contig100126	1.15889	0.544698	1.50726	1.28924
contig100127	0.153037	0.424661	0.355064	0.325571
contig100128	0.806045	1.13264	0.618814	0.801613
contig100129	0.370045	0.349767	0.889271	0.725308
contig10013	37.9944	25.7119	34.5259	44.1142
contig100130	0.337618	0.563975	0.48022	0.801425
contig100131	0.063344	0.410195	0.203726	0.654993
contig100132	0.0680162	0.0775845	0	0.0986561
contig100133	0.231761	0.182229	0.158036	0.397753
contig100134	0.0285797	0	0.0303186	0
contig100135	1.72532	1.95599	1.21065	1.24289
contig100136	1.99668	2.24516	1.90836	2.49965
contig100137	0	0	0.584711	0.183174
contig100138	2.15324	1.08699	1.0572	1.59172
contig100139	0.455421	0.531645	0.384835	0.383634
contig10014	0	0	0	0
contig100140	0	0.177793	0.0574437	0
contig100141	0.249396	0.151368	0	0.264502
contig100142	1.3771	1.57079	1.82492	1.91996
contig100143	0.586225	0.803597	0.363643	0.502547
contig100144	0.291371	0.210202	0.38691	0.381628
contig100145	1.6137	2.76714	1.38556	1.88645
contig100146	0.236425	0.213963	0.0890224	0
contig100147	1.26733	1.29988	0.969249	0.9477
contig100148	0.57337	0.44419	0.251948	0.478665
contig100149	1.47667	0.791508	0.884564	0.274855
contig10015	15.9674	21.3691	12.7901	16.9791
contig100150	0.264491	0.249669	0.418337	0
contig100151	5.56576	5.63803	4.61114	4.45096
contig100152	0.249739	0.205524	0.273322	0.34723
contig100153	1.34835	1.78711	0.992197	1.65303
contig100154	0.237957	0.172174	0.134135	0.0625818
contig100155	0	0	0	0
contig100156	0.0386989	0.0743871	0.0423088	0.0357454
contig100157	0	0.784244	0.163902	1.42543
contig100158	2.91249	1.34484	1.66837	1.91185
contig100159	0.49555	0.744365	0.584673	0.5729
contig10016	6.78176	7.41265	6.83082	10.0476
contig100160	0.37829	0.25366	0.290167	0.222048
contig100161	0.804587	1.23666	0.914132	0.8981
contig100162	0.330557	0.696454	0.648681	1.00496
contig100163	19.0176	17.0219	14.4094	23.3447
contig100164	3.20896	4.14979	3.89599	6.74238
contig100165	4.52061	3.46978	4.15953	2.89095
contig100166	1.53269	1.57032	1.52999	1.27895
contig100167	0.936582	0.644871	0.784567	0.787271
contig100168	1.7579	1.62853	1.27234	1.23148
contig100169	0.994188	1.01199	0.52599	1.06494
contig10017	3.08698	2.93401	3.87692	4.95124
contig100170	0.0325057	0.0738646	0.0479727	0.0488936
contig100171	1.52161	1.44378	1.39606	1.35169
contig100172	1.56133	1.16707	1.35896	1.11586
contig100173	0.480143	0.818137	0.780492	0.978123
contig100174	0.579907	1.08874	1.02943	0.31311
contig100175	0.34284	0.516062	0.28633	0.265884
contig100176	1.72822	1.62399	1.77088	1.42956
contig100177	0	0	0.286427	0.536309
contig100178	1.02233	1.2163	1.86949	1.21493
contig100179	0.337818	0.305171	0.245629	0.216459
contig10018	0.190046	0.558609	0.574792	0.577898
contig100180	0.428261	0.317571	0.337985	0.126756
contig100181	0.751928	1.19707	0.588374	0.289154
contig100182	1.29907	1.43826	1.54352	0.928365
contig100183	0	0	0	0
contig100184	0.629473	0.478897	0.674979	0.376186
contig100185	0.549423	0.361714	0.532026	0.39423
contig100186	3.18298	3.23886	3.22261	2.81829
contig100187	0.0658637	0.0557847	0.114543	0.0850893
contig100188	0	0	0	0
contig100189	0.200274	0.0396978	0.0486211	0.174512
contig10019	26.5661	22.906	32.0562	24.2597
contig100190	2.01206	2.0022	0.226805	0.280374
contig100191	1.95921	1.64736	0.973027	1.29983
contig100192	0.324563	0.49088	0.437794	0.51565
contig100193	0.494226	0.652989	0.606432	0.541859
contig100194	3.32169	3.74179	3.99432	4.05747
contig100195	0.0814846	0	0	0
contig100196	0.23013	0.233132	0.108012	0.532852
contig100197	4.44257	3.75562	4.26124	4.42167
contig100198	0	0	0	0
contig100199	0.110674	0.198808	0.197244	0.102776
contig1002	0	0	0	0
contig10020	28.6205	46.533	53.3646	42.8593
contig100200	2.74801	2.54671	1.62536	3.09778
contig100201	0.776327	0.621318	0.426482	0.864933
contig100202	0	0.505604	0.0408274	0.121539
contig100203	1.57409	1.44491	0.910031	0.908052
contig100204	0	0	0.009482	0
contig100205	2.22907	1.56594	1.04185	0.756286
contig100206	1.39936	1.18472	1.20413	1.20855
contig100207	3.40854	3.34925	2.69625	2.1138
contig100208	1.70339	1.87233	1.18634	2.86487
contig100209	0.306104	0.408649	0.521196	0.620891
contig10021	12.7764	20.3722	19.4086	18.5774
contig100210	0.361487	0.831563	0.322633	0.228981
contig100211	0.0500468	0.0306243	0.0472594	0.0533528
contig100212	0	0	0.287632	0
contig100213	0.448587	0.746796	0.520258	0.551499
contig100214	0.422052	0.346949	0.417621	0.26334
contig100215	1.56272	1.52367	1.48592	1.58189
contig100216	4.75816	3.64646	5.29751	6.31283
contig100217	0.91795	0.933719	0.55473	1.90195
contig100218	0.447547	0.285489	0.160284	0.162073
contig100219	0.355993	0.979213	0.524427	1.22728
contig10022	53.0969	41.4178	46.3838	46.6649
contig100220	1.16239	0.985976	1.21902	1.35233
contig100221	0.520222	0.607842	0	0.214794
contig100222	0.0571431	0.0364519	0.0242852	0.0262614
contig100223	0.603999	0.746493	0.647664	0.717126
contig100224	3.84969	4.00498	3.30858	3.71723
contig100225	0.40354	0.742743	0.248999	0.1949
contig100226	1.80277	2.1682	1.56587	1.29713
contig100227	0.278075	0.0954691	0.127665	0.169056
contig100228	0	0	0	0
contig100229	0	0	0	0
contig10023	30.3303	20.4485	35.4934	26.8628
contig100230	0.526579	0.313246	0.201185	0.133688
contig100231	2.11388	2.39449	2.00807	2.51368
contig100232	0.0426814	0	0.0935047	0.0469644
contig100233	0	0	0	0
contig100234	0.10419	0.0471931	0.118823	0.128408
contig100235	2.3502	2.12427	2.34325	2.4923
contig100236	0.0638369	0.060613	0.0905057	0.0840906
contig100237	0.379209	0.498601	0.254438	0.316711
contig100238	7.91838	8.03155	6.5197	7.08123
contig100239	0	0	0	0
contig10024	15.1505	15.964	15.9174	14.3934
contig100240	0.128945	0.087579	0.0920413	0.0631646
contig100241	0.51266	0.64355	0.870804	0.525021
contig100242	0.678713	0.726372	0.614285	0.406981
contig100243	1.96714	1.90088	1.70071	1.87173
contig100244	0	0	0.00672737	0.0106425
contig100245	0.438414	0.544957	0.35753	0.608006
contig100246	0	0.132779	0.127733	0
contig100247	0.0204043	0.0102683	0.0290456	0.0273063
contig100248	0.605287	0.765013	0.703901	1.33085
contig100249	1.28696	1.40806	1.27624	0.939999
contig10025	19.2681	11.2369	13.9691	6.52615
contig100250	2.03461	4.98534	2.05867	3.89341
contig100251	0.107451	0.0692355	0	0.0733522
contig100252	1.23382	1.69203	0.76584	1.39503
contig100253	0.221012	0.472008	0.34822	0
contig100254	3.4916	0.992724	0.743911	0.328076
contig100255	16.973	15.5374	3.78351	3.36114
contig100256	0.249579	0.152815	0.111025	0.193893
contig100257	1.5042	1.85142	2.14855	3.01762
contig100258	5.70558	4.64414	4.5951	6.02394
contig100259	1.72866	2.186	1.55609	2.75707
contig10026	0	0	0	0
contig100260	1.33934	1.36489	2.51591	2.97072
contig100261	0.105471	0	0	0
contig100262	0.41855	0.390155	0.651309	0.427705
contig100263	0.381722	0.296676	0.209975	0.463589
contig100264	0.202576	0.50668	0.275828	0.225426
contig100265	0.706491	1.8716	0.813812	0.89572
contig100266	0	0	0.323506	0.497991
contig100267	1.43449	1.25059	1.21012	1.04319
contig100268	0	0	0	0
contig100269	0.13715	0.106776	0.107571	0.144046
contig10027	4.64168	3.7985	5.40643	5.31494
contig100270	0	0	0	0
contig100271	0.420597	0.791525	0.927719	1.6764
contig100272	2.51552	3.06699	3.12962	3.95764
contig100273	2.71876	2.28761	2.00333	2.11272
contig100274	0.384986	0.526619	0.285965	0.229769
contig100275	2.20328	1.24262	1.92828	2.94022
contig100276	0	0	0	0
contig100277	0.422169	0.96087	0.530972	0.31606
contig100278	0	0	2.34191	2.30817
contig100279	0.233264	0.518562	0.670928	0.503627
contig10028	18.2002	16.2189	13.8587	22.3089
contig100280	0.462295	3.04885	0.62348	1.10678
contig100281	1.17194	1.02498	0.653157	0.684993
contig100282	0.387533	0.123793	0.0669297	0.164691
contig100283	1.37461	2.23536	1.49343	1.05614
contig100284	2.17042	2.00821	1.98127	2.06374
contig100285	0.207224	0.288573	0.110938	0.103923
contig100286	1.49364	0.446716	0.609773	0.595324
contig100287	0.14855	0.247978	0.0958505	0.233009
contig100288	0.704749	0.711282	0.475286	0.297673
contig100289	0.087301	0.0932366	0.153663	0.0934445
contig10029	1.96827	2.99671	2.43858	4.4537
contig100290	1.85111	1.10442	1.53626	1.50236
contig100291	0	0	0.418176	0.460838
contig100292	3.39258	3.3272	3.52217	3.63344
contig100293	0	0	0.0099489	0.0293977
contig100294	0.258475	0.365498	0.360442	0.330712
contig100295	0.181399	0.198351	0.279614	0.0862312
contig100296	0.122275	0.162237	0.0881054	0.0719444
contig100297	0.0317351	0.00979937	0.0566449	0.119801
contig100298	1.39384	2.07532	1.75966	1.3442
contig100299	0.14741	0.703838	0.646653	0.799726
contig1003	1.13266	3.50409	1.77874	3.9183
contig10030	4.21501	6.34748	39.6086	45.4656
contig100300	1.50386	0.649346	0.989151	0.732594
contig100301	0.259673	0.722219	0.323096	0.700816
contig100302	1.24207	1.38208	0.814454	0.816194
contig100303	0	0	0.368848	0.458617
contig100304	0.0330976	0.0149921	0.0319264	0.0406567
contig100305	18.2889	18.6344	19.068	23.3198
contig100306	0.496883	0.169732	0.450001	0.441669
contig100307	0.869155	0.722439	0.682267	0.539977
contig100308	0	0	6.99366	7.21886
contig100309	0	0.02942	0.0628855	0
contig10031	2.19534	1.58595	1.50807	1.69949
contig100310	0.0262994	0	0	0
contig100311	5.35531	3.77323	2.69186	1.89806
contig100312	12.4827	9.07722	4.11761	4.60588
contig100313	0.220879	0.244931	0.152819	0.232863
contig100314	7.27317	4.50073	5.74548	3.73007
contig100315	2.18564	7.73611	4.83375	7.28348
contig100316	0.519061	0.392805	0.113299	0.8813
contig100317	0	0	0	0
contig100318	1.49239	1.37127	0.884687	1.94664
contig100319	0.880435	1.36486	1.16283	1.23988
contig10032	3.0818	2.86926	2.64891	2.87146
contig100320	1.14206	0.941582	0.868313	0.498726
contig100321	0.47	0.21343	0.381606	0.179166
contig100322	2.35677	2.00626	1.06005	1.00016
contig100323	0.0606061	0	0.187783	0.0554128
contig100324	0.0455635	0	0	0.0129425
contig100325	0	0	0	0
contig100326	1.20821	0.86417	0.668385	0.719537
contig100327	0	0	0	0.060726
contig100328	1.03891	0.668296	0.356519	0.384338
contig100329	0	0	0	0
contig10033	0	0	0	0
contig100330	2.11906	2.15678	2.9595	2.31207
contig100331	1.0163	0.851345	1.16416	1.33282
contig100332	0.772453	1.38008	0.976902	0.699313
contig100333	9.11729	7.11384	8.32731	6.80991
contig100334	5.48935	4.70068	4.96122	8.45019
contig100335	0	0	0	0
contig100336	0.286879	0.439658	0.363682	0.229344
contig100337	0.04651	0.166668	0.0337073	0.0972506
contig100338	0.991517	1.38632	0.960014	0.924239
contig100339	2.3797	1.60485	2.27277	1.91499
contig10034	0	0	0	0
contig100340	0.113761	0.224035	0.119059	0.211236
contig100341	2.64258	1.9896	2.95027	2.22609
contig100342	0.4221	0.276452	0.133579	0.157785
contig100343	0.244921	0.230941	0.0735023	0.12888
contig100344	0.557826	0.560999	0.439117	0.515332
contig100345	0	0	0	0
contig100346	0.894758	1.07785	0.744024	1.59359
contig100347	2.82958	3.93926	2.57587	3.21054
contig100348	0.627438	0.251887	0.439029	0.427738
contig100349	1.14555	0.739732	1.21191	1.677
contig10035	14.6636	14.6404	15.6424	18.6654
contig100350	5.1727	4.91945	3.8338	3.262
contig100351	1.06088	1.2256	0.925929	0.715319
contig100352	0.0734452	0.549954	0.187663	0
contig100353	1.52414	2.05835	1.54567	1.48954
contig100354	2.19037	3.49805	1.66812	2.36431
contig100355	0.662836	1.65664	1.40892	0.660164
contig100356	0.712681	0.813143	0.464303	0.523395
contig100357	0.641752	0.223579	0.620371	0.368546
contig100358	0	0.0271972	5.00612	5.63355
contig100359	4.56233	4.35576	2.48865	1.89894
contig10036	16.4528	18.2575	18.571	16.8958
contig100360	4.96625	4.16916	4.26107	3.75361
contig100361	11.2796	8.74512	6.67256	8.56383
contig100362	0	0.544523	0.350551	0.844533
contig100363	0.169102	0.200455	0.0918916	0.389635
contig100364	0.883095	0.826539	0.619562	0.890292
contig100365	1.92713	1.2677	1.26172	0.991129
contig100366	0.660197	0.180325	0.406603	0.444047
contig100367	1.19967	1.2123	1.55467	1.98865
contig100368	0.123182	0	0	0
contig100369	0	0	0	0
contig10037	26.7747	22.0979	18.4001	23.256
contig100370	0.960793	1.39396	0.64778	0.764248
contig100371	0.839405	1.14085	0.983419	0.482233
contig100372	0.389204	0.677256	0.423157	0
contig100373	0.0252178	0.0109785	0.036938	0.0460353
contig100374	0	0	0	0
contig100375	0.546418	1.06677	0.474011	0.687702
contig100376	1.22602	1.13575	0.676621	0.553296
contig100377	0	0	0	0
contig100378	0.234597	0.102068	0	0
contig100379	5.2123	4.02109	4.97217	4.69698
contig10038	27.5052	27.2927	28.8856	27.4153
contig100380	0.193897	0.17599	0.138951	0.146
contig100381	0.637877	0.94615	0.850343	0.666227
contig100382	0.512609	1.21944	1.45871	1.26524
contig100383	0	0	0.00888951	0.0309364
contig100384	0	0	0	0
contig100385	0.201769	0.0766282	0.0907755	0
contig100386	0.306347	0.271969	0.536714	0.812595
contig100387	0	0	0	0
contig100388	0	0	0	0
contig100389	0.37516	0.662009	0.620562	0.438124
contig10039	23.3961	23.5027	22.8658	22.2138
contig100390	0.565965	0.686687	0.684886	0.391463
contig100391	1.02249	0.814927	0.312727	0.330884
contig100392	0	0	0	0
contig100393	3.49458	3.28823	2.52922	3.60262
contig100394	0	0	0.0723564	0.202238
contig100395	1.38	1.44518	1.3325	1.58507
contig100396	0.384053	0.478634	0.668866	0.521925
contig100397	0.0226511	0.0302665	0.0213081	0.0119186
contig100398	0	0	0.116008	0
contig100399	0	0	0	0
contig1004	17.7174	22.694	18.9481	17.9763
contig10040	8.39237	9.91048	7.24968	9.63129
contig100400	4.37702	4.13313	3.77634	4.2919
contig100401	0	0	0	0
contig100402	0.150486	0.0982335	0.426055	1.24662
contig100403	0.814186	0.526385	1.05883	0.904275
contig100404	0	0.125368	0.158315	0
contig100405	0.777534	0.867852	0.662107	0.923385
contig100406	0.52014	0.267205	0.821677	0.356818
contig100407	2.61015	2.82045	2.08903	1.83258
contig100408	2.08352	1.88466	1.01008	0.720157
contig100409	0	0	0.0390445	0.203082
contig10041	3.97434	3.49907	5.57702	5.34382
contig100410	0	0.0118236	1.10084	1.06259
contig100411	0.286941	0.187253	0.0338995	0.057934
contig100412	0.213368	0.132003	0.109077	0.195013
contig100413	0.0455552	0	0.0447751	0
contig100414	0.17598	0.214029	0.327355	0.231701
contig100415	0.524809	0.219918	0.473877	0.600871
contig100416	3.16018	3.14813	1.59994	0.628248
contig100417	0	0	0.0605194	0.0817499
contig100418	0.198174	0.0517908	0.226931	0.381247
contig100419	0.685736	1.01131	0.837712	1.66683
contig10042	23.5343	21.8275	24.9142	21.0761
contig100420	0.331629	1.89536	0.904853	2.36451
contig100421	11.0297	9.11745	10.0572	12.6125
contig100422	0	0.11367	0	0
contig100423	0.16972	0.162238	0.231278	0.267686
contig100424	1.16032	1.20809	1.099	0.882457
contig100425	0.661357	0.450274	0.403109	0.511873
contig100426	3.95963	3.31059	2.9815	2.9811
contig100427	1.88293	2.06689	2.69321	2.81701
contig100428	2.1618	2.20137	0.74045	0.663568
contig100429	0.477146	0.390023	0.481634	0.505126
contig10043	49.771	53.9872	46.0921	41.9436
contig100430	1.57254	1.30876	1.00618	1.07111
contig100431	0.266956	0.293502	0.123639	0.282249
contig100432	6.79856	5.58408	6.27179	5.56988
contig100433	1.37852	2.41519	1.49554	1.17591
contig100434	0	0	0.0283857	0.0227702
contig100435	2.92377	2.24054	2.19755	2.6652
contig100436	0.56827	0.775535	0.579094	0.304655
contig100437	0.222907	0.229096	0.216054	0.0673336
contig100438	0.620289	0.527863	0.469901	0.503314
contig100439	0	0.033727	0	0
contig10044	4.22816	3.13283	3.99521	5.07267
contig100440	0.334829	0.275149	0.185763	0.350402
contig100441	0.551884	0.357375	0.121003	0.461001
contig100442	0.199033	0.481477	0.090311	0.262566
contig100443	1.10005	0.78615	0.889218	0.530331
contig100444	4.13213	4.42605	5.09463	4.19558
contig100445	0.114742	0	0	0.234053
contig100446	7.46186	5.93059	5.51424	5.4334
contig100447	0.445879	0.47824	0.693833	2.12002
contig100448	0.238374	0.112284	0.954297	0.485612
contig100449	0.945537	0.681865	0.77546	0.799405
contig10045	15.0215	8.84296	13.5471	10.3321
contig100450	0.733788	0.835675	0.614973	0.452646
contig100451	1.2615	1.59569	1.31695	1.10216
contig100452	0.35695	0.236116	0.251642	0.271755
contig100453	2.46795	3.0401	2.71548	3.03222
contig100454	0.756677	0.578057	0.600335	0.354004
contig100455	0.86142	1.21795	0.568531	0.550374
contig100456	22.4851	35.0773	13.104	19.2423
contig100457	0.466422	0.0736655	0.661427	1.5102
contig100458	0.785685	0.716621	0.517742	0.408253
contig100459	1.47398	1.55528	1.05226	1.06
contig10046	10.5081	8.03786	9.00185	7.95093
contig100460	1.8409	1.86982	1.85805	1.0731
contig100461	1.09445	1.49553	0.854821	1.25209
contig100462	32.4779	30.1496	25.1915	32.4042
contig100463	1.31945	1.54907	1.17708	0.968276
contig100464	0.125986	0.0617296	0.223102	0.152513
contig100465	0.539067	0.551363	0.493706	0.338911
contig100466	0	0.0375505	0	0
contig100467	0.223965	0.433248	0.237254	0.512884
contig100468	0.034467	0.192949	0	0.0547097
contig100469	2.29318	2.79718	2.24656	2.07628
contig10047	9.15459	9.36522	7.39963	6.1176
contig100470	0.0753641	0.0685178	0.139004	0
contig100471	0	0	0.0698483	0
contig100472	0.415693	0.768622	0.492725	0.646893
contig100473	0.515853	1.49588	0.907882	0.742585
contig100474	1.97735	0.729092	0.814495	0.951589
contig100475	1.49619	1.94598	1.06484	1.46653
contig100476	0.985465	1.38717	1.25315	0.867928
contig100477	4.16648	2.31727	1.45758	3.47062
contig100478	0.618386	0.885384	0.432308	0.556781
contig100479	0.973008	0.972627	0.672785	0.658593
contig10048	51.4493	53.7212	48.5985	48.3396
contig100480	1.19594	1.14506	0.972008	1.1349
contig100481	0.722954	1.13412	0.589094	0.616694
contig100482	0.142903	0.0909511	0.0793424	0
contig100483	0	0.0466963	0	0.164538
contig100484	0	0	0	0
contig100485	1.03411	0.940261	0.606252	0.705006
contig100486	1.82003	1.58221	1.44667	1.18604
contig100487	0.330807	0.436092	0.293384	0.294857
contig100488	0.821192	0.599145	0.572743	1.00464
contig100489	0.744185	0.580025	0.38803	0.214681
contig10049	11.6431	11.2661	12.3651	10.2596
contig100490	1.04499	1.11706	0.976945	0.715854
contig100491	3.00948	3.43164	2.97579	2.93149
contig100492	1.89043	1.58476	1.6061	2.13263
contig100493	0	0	0	0
contig100494	0	0	0.0183695	0
contig100495	0.590397	0.736768	0.309886	0
contig100496	1.18574	1.27778	0.800066	0.707969
contig100497	0.224823	0.204991	0.210853	0.180589
contig100498	0.644824	0.46816	0.389553	0.312417
contig100499	0.684251	2.89693	0.922991	1.04435
contig1005	0.950926	2.06578	0.617426	1.89552
contig10050	8.99375	8.32833	9.53785	8.69509
contig100500	0	0	0	0
contig100501	0	0	0	0
contig100502	3.53524	2.5457	2.29107	2.28005
contig100503	1.38609	1.94783	2.29181	1.41544
contig100504	2.52686	2.1914	1.4019	2.15062
contig100505	2.96499	1.93272	1.70406	1.23915
contig100506	2.25176	2.26357	1.70495	1.15416
contig100507	6.70001	4.49759	5.10683	3.56715
contig100508	1.05502	0.77385	0.579695	0.666718
contig100509	0	0.254588	0	0.0573928
contig10051	10.6629	9.14033	8.93701	7.43528
contig100510	0.0145686	0	0.00953196	0.014086
contig100511	0.430761	0.380316	0.309495	0
contig100512	0.363862	0.66412	0.757065	0.926619
contig100513	0	0	0	0
contig100514	0	0	0	0
contig100515	0.151487	0.0627222	0.0943678	0.428869
contig100516	0.0609214	0.126749	0.118164	0.256229
contig100517	2.37781	1.91508	1.9874	1.77354
contig100518	0.198178	0.0484734	0.158924	0.301832
contig100519	0.221703	0.370518	0.191139	0.143963
contig10052	8.43658	8.10331	6.55938	5.99558
contig100520	0	0	0	0
contig100521	1.85293	1.33684	1.35448	0.834655
contig100522	0.885504	0.964431	0.715504	0.908631
contig100523	0.304995	0.544576	0.4267	0.307083
contig100524	0	0	0	0
contig100525	0	0.10775	0	0
contig100526	0.800595	0.640446	0.950977	1.31016
contig100527	0.40091	0.512851	0.6892	0.488331
contig100528	4.132	3.42078	4.7839	4.14786
contig100529	0.442262	0.403784	0.342417	0.549334
contig10053	9.69922	9.37462	9.43465	9.87345
contig100530	0.118352	0.459297	0.377392	0.774989
contig100531	0.791034	1.25412	1.21064	0.590111
contig100532	0.732276	0.782776	0.88946	0.744577
contig100533	0.710616	0.774106	0.578811	0.652048
contig100534	0.780183	0.565854	0.406558	0.458065
contig100535	2.95201	3.4961	1.67706	2.9934
contig100536	1.0596	1.1005	0.592794	1.32126
contig100537	0.653765	1.07417	0.416915	1.0067
contig100538	0.0427284	0.0555169	0.0193176	0
contig100539	0.795196	0.72545	0.621765	0.591705
contig10054	0.562193	0.847724	0.517991	0.883116
contig100540	1.17356	2.30421	1.54176	2.45121
contig100541	1.42471	1.06321	0.88314	0.865167
contig100542	0.448375	0.517566	0.33524	0.41222
contig100543	0.564111	0.374325	0.272934	0.766317
contig100544	0.058871	0.0808471	0.156928	0.0689897
contig100545	0.0909737	0.0246374	0.0538073	0.137314
contig100546	0.61325	0.371138	0.468725	0.329254
contig100547	0	0	0	0
contig100548	1.19003	0.77289	0.785438	0.738122
contig100549	6.55706	6.00827	5.43533	6.44268
contig10055	1.60124	1.55104	1.3665	1.53527
contig100550	0.214493	0.424252	0.213446	0.331285
contig100551	4.38284	3.2006	1.987	1.31964
contig100552	8.54177	11.0237	9.17733	9.17426
contig100553	0.582474	0.52604	0.343547	0.200298
contig100554	1.1591	1.07444	0.567885	0.588687
contig100555	1.07786	1.83724	1.6881	1.77747
contig100556	0.959049	0.893558	1.62224	1.63486
contig100557	0.754362	0.526826	1.34883	0.844763
contig100558	0.206269	0.371234	0.175453	0.143221
contig100559	0.145024	0.243063	0	0
contig10056	146.677	154.94	158.853	146.686
contig100560	0.252829	0.125712	0.199514	0.318867
contig100561	0.0500896	0.204223	0.267689	0.140518
contig100562	0.370938	0.261651	0.197343	0.0738827
contig100563	0.768698	0.594038	0.639627	0.645574
contig100564	1.07161	0.610799	0.748343	0.477868
contig100565	0	0	0	0.0371303
contig100566	0	0.854255	0.337834	2.7318
contig100567	1.79558	2.69645	1.54314	1.46209
contig100568	1.89513	2.35667	1.72385	2.08542
contig100569	1.18836	0.971726	0.964761	0.916375
contig10057	1.26191	33.2697	1.23886	9.03474
contig100570	1.78635	1.62682	1.08389	1.41853
contig100571	0.402938	1.32165	0.945552	0.683926
contig100572	0.137191	0.0518554	0.382472	0.6827
contig100573	0	0	0.467476	0.39936
contig100574	1.01392	0.496805	0.739993	0.880381
contig100575	0	0.00631201	0.0132482	0
contig100576	0.565378	0.917949	0.73635	0.569349
contig100577	0.736889	0.68412	0.560681	0.530124
contig100578	0	0	0	0
contig100579	0.111252	0.0691183	0.0929719	0.0796189
contig10058	9.16315	5.59476	8.06707	11.511
contig100580	2.72583	6.79053	1.66831	3.73356
contig100581	0.0490927	0.0332904	0.0276014	0.0492125
contig100582	0.375336	0.48883	0.202591	0.18339
contig100583	0.00817951	0.00606164	0	0.0172289
contig100584	0.72371	0.804537	0.513	0.120568
contig100585	2.03222	2.09202	1.67092	1.06581
contig100586	0.950547	0.569292	1.41577	0.975537
contig100587	3.27022	2.11143	1.66961	2.80581
contig100588	0	0.156992	0.53779	0.0929578
contig100589	0.613228	0.832236	0.370273	0.662468
contig10059	1.19154	2.25379	0.734946	4.06577
contig100590	0.0225247	0	0.00884725	0
contig100591	1.59431	2.10539	1.21961	0.961089
contig100592	0	0	0	0
contig100593	0.552315	0.627828	0.40632	1.1801
contig100594	1.43561	1.50864	0.972572	0.707808
contig100595	0	0.0178134	0	0.0424651
contig100596	0.179189	0.0752467	0.103433	0.0201881
contig100597	0	0.184286	0	0
contig100598	0	0	0	0.0262832
contig100599	0.704616	0.535486	0.772996	1.12248
contig1006	13.1539	14.3858	12.7363	10.3793
contig10060	10.5975	13.4055	11.1054	10.0371
contig100600	1.10502	0.975465	1.45682	1.4076
contig100601	0	0	0	0
contig100602	1.26639	1.07582	1.19187	0.775694
contig100603	1.20698	0.90433	0.511547	0.526934
contig100604	0.261294	0.627816	0.384549	0.132918
contig100605	0.516652	1.13052	0.797547	0.494793
contig100606	0	0	0	0
contig100607	0.270099	0.451521	0.312669	0.176316
contig100608	0.404107	0.366119	0.202543	0.34402
contig100609	0	0	0	0.143128
contig10061	66.6986	61.8201	63.3278	70.7238
contig100610	0.425062	0.626075	0.403951	0
contig100611	0.664434	0.648879	0.264922	0.378174
contig100612	0.768209	0.710921	0.586138	0.517881
contig100613	0.173466	0.0694072	0.436679	0.50078
contig100614	0.17021	0.267724	0.0776561	0.0909645
contig100615	3.33337	3.99551	3.82475	4.37938
contig100616	0.681993	0.327668	0.304988	0.397873
contig100617	0.524233	0.416004	0.411814	0.563842
contig100618	1.51363	0.579528	1.50092	1.18247
contig100619	0.112879	0	0	0.821767
contig10062	4.45169	4.0839	3.90907	3.93252
contig100620	1.49822	1.41091	1.37096	1.58473
contig100621	0.380344	0.558038	0.584726	0.401543
contig100622	0.624614	0.386556	0.274779	0.353566
contig100623	0.158239	0.119343	0.191516	0.131706
contig100624	0.169768	0.268464	0.723233	0.549844
contig100625	0	0	0.119532	0.0702493
contig100626	0.673913	0.575183	0.439113	0.57669
contig100627	0	0	0	0
contig100628	1.62566	1.31134	0.381686	0.499013
contig100629	1.03171	1.21898	0.787993	1.03154
contig10063	88.4558	83.2234	79.8903	80.9018
contig100630	0.134113	0	0	0
contig100631	0.459588	0.510489	0.274365	0.269934
contig100632	0.568795	0.409628	0.502366	0.534834
contig100633	0.852169	0.691905	1.2505	0.786988
contig100634	0.921828	1.25475	1.08126	0.594908
contig100635	0.101854	0.136208	0.22465	0.266799
contig100636	0.300155	0.244331	0.400885	0.305736
contig100637	1.20138	1.26948	1.07429	1.49134
contig100638	0.109992	0.0632348	0.157901	0.0552833
contig100639	1.47856	1.76326	1.17315	1.45842
contig10064	191.284	204.032	201.641	496.888
contig100640	0.561833	0.566666	0.726106	0.578309
contig100641	0.558117	0.494373	0.0152348	0
contig100642	0.245056	0.177219	0	0.153397
contig100643	0.268953	0.228445	0.0847758	0.580429
contig100644	1.25409	0.871448	0.88939	1.26126
contig100645	0.2934	0.197445	0.35038	0.0628561
contig100646	0.374918	0.418874	0.330521	0.208357
contig100647	0.556576	0.504446	0.181178	0.158119
contig100648	0.940223	0.426078	0.277137	0.623367
contig100649	1.4222	2.22216	10.0817	7.23755
contig10065	0.510327	0.621941	6.55476	8.4837
contig100650	0.35824	0.439505	0.275509	0.189748
contig100651	0.889355	0.78359	0.494065	0.633147
contig100652	2.02369	1.7323	0.834417	1.06688
contig100653	0.85698	0.615595	0.561541	0.721431
contig100654	0.126986	0.0297788	0.22483	0.928297
contig100655	0	0	1.2537	1.26402
contig100656	0.0842586	0.0770564	0.103799	0
contig100657	2.54074	2.10743	2.44014	2.96755
contig100658	0	0	0	0
contig100659	0.91996	0.802798	0.825066	0.737422
contig10066	46.7635	44.3572	38.0411	41.1665
contig100660	0.99816	0.673377	1.27081	0.921019
contig100661	2.77782	2.32355	2.45095	2.32369
contig100662	2.21764	2.45044	1.57344	2.48387
contig100663	0.130064	0.0619477	0.143076	0.101295
contig100664	1.32223	1.46171	0.683862	0.703308
contig100665	0.018446	0.0771028	0.0188343	0.0199642
contig100666	0	0	0	0
contig100667	0.439753	0.312677	0.288895	0.155724
contig100668	0.0142504	0.00620469	0.00569624	0.0310255
contig100669	0	0	0	0
contig10067	63.4582	59.2099	48.1066	49.9225
contig100670	0	0	0.137079	0
contig100671	0.243197	0.191918	0.0617472	0.118696
contig100672	0.156136	0.199542	0.179292	0.282308
contig100673	0.91416	1.07267	1.07618	1.04826
contig100674	0.0444589	0.0422713	0	0
contig100675	1.19459	0.817405	1.05274	1.0347
contig100676	0.193408	0.597677	0.272398	0.360636
contig100677	0	0	0	0.0434809
contig100678	1.85524	0.825424	2.1626	0.754728
contig100679	3.87953	2.76194	4.07983	3.14336
contig10068	10.2303	10.8502	10.0301	11.4603
contig100680	2.10996	1.86283	1.87343	2.16131
contig100681	1.99809	2.10116	2.61314	3.72402
contig100682	0.0315871	0	0.0142225	0
contig100683	2.27056	1.70449	1.91207	1.22292
contig100684	0	0	0.242449	0
contig100685	1.038	2.42626	1.64725	1.33345
contig100686	0.0385558	0	0.0741651	0
contig100687	1.92028	1.92799	2.00806	2.51112
contig100688	0.289673	0.710866	0.33844	0.250113
contig100689	0.902898	1.15309	1.14748	1.23362
contig10069	37.7348	60.5902	190.949	370.252
contig100690	1.33088	1.25893	2.2246	1.15571
contig100691	0.338269	0.659143	0.536935	0.368806
contig100692	0	0	0.0533898	0.0123384
contig100693	1.31841	1.7029	0.661678	0.787579
contig100694	1.11752	1.13215	1.14458	0.815907
contig100695	0.793362	1.08035	0.77826	1.04008
contig100696	0.0208331	0.010798	0.0250557	0
contig100697	0	0	0	0.0726829
contig100698	0.0537182	0.0217594	0.0843856	0
contig100699	3.76887	2.64232	2.17273	1.12381
contig1007	51.3803	53.2765	52.6276	55.9469
contig10070	16.7646	18.6157	14.3041	15.7503
contig100700	2.1058	2.32157	2.70819	2.15676
contig100701	0	0	0	0
contig100702	1.9784	1.72951	1.35709	1.90872
contig100703	0.504605	0.348701	0.686186	0.694443
contig100704	0.571575	0.560502	0.566907	0.509088
contig100705	0	0	0	0
contig100706	0.258158	0.156206	0.186917	0.264813
contig100707	0.629351	0.41719	0.450685	0.257921
contig100708	7.9804	8.19267	7.64999	8.061
contig100709	0.297572	0.695344	0.560962	0.14759
contig10071	0	0	0	0
contig100710	0	0	0	0
contig100711	0.917431	1.4056	0.483001	0.426287
contig100712	1.28343	1.65626	4.75158	5.05514
contig100713	0.284975	0.192617	0.152627	0.165891
contig100714	0.782719	0.82859	0.266656	0.584224
contig100715	0.164121	0.244011	0.228327	0.214164
contig100716	0.678451	0.721049	0.807168	0.680645
contig100717	0.995574	0.930198	0.853652	2.56668
contig100718	1.10616	0.739674	0.462117	0.43628
contig100719	0.133366	0.12398	0.271832	0.196622
contig10072	0	0	0	0
contig100720	0	0	0.0430684	0.124986
contig100721	0	0.0316119	0	0.0436272
contig100722	0.520655	0.502955	0.251181	0.552822
contig100723	2.7604	2.06558	1.76209	3.37333
contig100724	0.409593	0.471883	0.205399	0.142991
contig100725	0.0323534	0.124143	0.270063	0.156062
contig100726	0.491691	0.354435	0.478368	0.543141
contig100727	0.0181959	0	0.0163513	0.0191186
contig100728	0.171339	0.252037	0	0.151613
contig100729	1.40848	1.21754	1.23391	1.75526
contig10073	60.8358	81.9414	64.8688	62.7073
contig100730	1.78213	1.60169	1.86004	1.31591
contig100731	0.566555	0.859903	0.264676	0.21578
contig100732	0.726244	0.483639	0.908181	0.44875
contig100733	0.793342	1.0683	0.434201	1.68934
contig100734	0.641221	0.526962	0	0
contig100735	0.269142	0.583007	0.308766	0.309932
contig100736	0.56865	0.865755	0.394274	0.316664
contig100737	0.470402	0.362131	0.526784	0.108802
contig100738	1.25163	1.40602	0.755035	1.05352
contig100739	2.43017	2.08179	2.10102	1.7896
contig10074	2.9901	2.66794	2.89879	3.36709
contig100740	0.0569672	0.0404526	0.0171132	0.136681
contig100741	0.322846	0.472868	0.272413	0.368832
contig100742	0.0940391	0.167429	0.056632	0.0508907
contig100743	0	0	0	0.0155875
contig100744	0	0	0	0
contig100745	0.482642	0.603458	0.583868	0.314172
contig100746	0.70936	0.455192	0.56062	0.48269
contig100747	0.833619	0.649542	0.54967	0.440341
contig100748	0.25228	0.139817	0.169389	0.182924
contig100749	3.07409	4.19771	1.95164	1.35544
contig10075	4.37195	3.91001	4.98762	3.85054
contig100750	0.0674268	0	0	0.624992
contig100751	0.990782	0.664463	0.425879	0.731827
contig100752	0.207047	0.196776	0.081899	0.889605
contig100753	0.220415	0.192568	0.0678201	0.111775
contig100754	2.07695	2.08767	1.5274	3.56626
contig100755	1.424	0.916119	1.23276	1.70784
contig100756	0	0	0	0
contig100757	0.377614	0.344539	0	0
contig100758	0.94117	0.943138	2.16281	1.34872
contig100759	1.52495	2.08677	2.69101	2.93929
contig10076	0	0	0	0
contig100760	0.728512	1.04942	0.426018	0.787024
contig100761	1.86474	2.07419	1.76536	1.72821
contig100762	0.825886	0.857843	0.731126	0.489893
contig100763	0.203608	0.084053	0.237865	0.189959
contig100764	4.30006	4.7302	4.28885	5.65204
contig100765	0.127541	0	0.420103	0.610435
contig100766	2.16697	1.66121	1.25367	1.50628
contig100767	1.61121	1.63492	1.45406	1.62335
contig100768	0.652963	0.856735	0.845324	0.363337
contig100769	1.08986	0.846199	1.38851	1.62347
contig10077	1.83511	1.65294	1.54674	1.28542
contig100770	0.335395	0.491778	0.0845511	0.330953
contig100771	5.19808	6.73978	5.02045	5.25621
contig100772	1.21151	1.38698	0.751039	0.784021
contig100773	1.40693	1.40848	1.62211	1.39806
contig100774	1.04026	0.999137	0.396333	0.59766
contig100775	0.175091	0	0.0703797	0.12455
contig100776	1.01608	0.970564	0.701041	0.535897
contig100777	0.460214	0.775588	0.583131	0.687374
contig100778	0	1.53748	0.0371088	0.0980581
contig100779	0.145627	0.198394	0.341101	0.175766
contig10078	0	0	0	0
contig100780	3.53804	2.86884	2.52996	3.00008
contig100781	0.989835	1.3669	0.807744	0.74603
contig100782	0	0	0	0
contig100783	0.366281	0.212828	0.126598	0.19688
contig100784	0.166007	0.19354	0.0325294	0.130167
contig100785	0.933677	1.60624	1.07532	0.901749
contig100786	0	0	0	0
contig100787	0.547935	0.447439	1.22955	1.93066
contig100788	1.30632	2.45583	0.865304	1.39553
contig100789	0.323813	0.240174	0.362724	0.370093
contig10079	2.35505	2.95889	1.92563	2.50312
contig100790	0.345506	0.246532	0.402522	0.236022
contig100791	0.274762	0.499368	0.201559	0.251305
contig100792	0.0479788	0	0	0
contig100793	0	0	0	0
contig100794	0.114765	0.302668	0.120265	0.223581
contig100795	0.0217173	0.0110219	0.0327509	0.017205
contig100796	0.259564	0	0.228402	0.109032
contig100797	0.189479	0.126326	0.329048	0.393298
contig100798	0.765786	1.0041	0.479304	0.571488
contig100799	0.419185	0.449923	0.14967	0.422206
contig1008	48.1963	47.5545	49.3533	48.1855
contig10080	43.1342	45.4346	62.2159	76.1805
contig100800	0.418681	0.402372	0.30447	0.536504
contig100801	0.186681	0.140094	2.03468	2.61569
contig100802	0.102482	0.697037	0.624638	1.58442
contig100803	0.180191	0.215171	0.157009	0.113785
contig100804	0.883552	0.819209	0.731732	0.820029
contig100805	21.9612	19.2733	18.7869	16.5097
contig100806	0.0204289	0.215433	0.160217	0.214023
contig100807	0.154445	0.0971498	0.116865	0.156157
contig100808	0.0391438	0	0.0352624	0
contig100809	1.19916	0.981664	0.966631	0.871949
contig10081	6.3165	4.5697	5.51433	5.44101
contig100810	3.53932	3.77297	3.04749	3.00351
contig100811	0.319543	0.15371	0.449967	0.274396
contig100812	0.0626622	0.0252406	0.802489	0.835744
contig100813	0.0245415	0	0	0
contig100814	1.99726	1.96531	1.34207	1.13572
contig100815	0	0	0	0
contig100816	0.695971	0.472859	0.547909	0.35909
contig100817	0.34996	0.44175	0.396586	0.483529
contig100818	0.283002	0.168579	0.34655	0.244275
contig100819	1.46343	1.21517	1.35424	1.49231
contig10082	16.1827	15.4403	14.9514	12.2334
contig100820	0.085105	0.396908	0	0
contig100821	3.65522	3.63352	2.809	2.17025
contig100822	1.38404	1.62821	1.06688	1.04227
contig100823	1.19598	0.99439	1.18373	1.43573
contig100824	0.474232	0.361213	0.700963	0.5841
contig100825	0	0	0	0
contig100826	0.0853241	0.579952	0.0612905	0.10876
contig100827	0.553074	0.74795	0.575661	0.530002
contig100828	0.115939	0.0283884	0.027202	0.0715261
contig100829	0.569276	0.488745	0.491336	0.483627
contig10083	2105.67	1732	2344.84	2098.3
contig100830	0.516289	0.520468	1.08441	0.95356
contig100831	0.679515	0.556497	0.670543	0.545105
contig100832	0.570992	0.29286	0.47469	0.587882
contig100833	1.16074	1.05333	1.2317	1.08218
contig100834	0.163555	0.76532	0.575368	1.06785
contig100835	0	0	0	0
contig100836	2.22657	1.94295	2.38634	2.16584
contig100837	0.231745	0.617734	0.236373	0.390019
contig100838	0	0	0	0.0310722
contig100839	0.624024	0.414521	0.296706	0.0754456
contig10084	220.71	211.661	185.552	197.841
contig100840	0.452297	0.201685	0.212547	0.186749
contig100841	1.67741	2.54134	1.25934	2.74025
contig100842	0	0.244594	0.486791	1.15169
contig100843	0	1.37292	0	1.34551
contig100844	1.07248	1.14461	1.01151	1.56089
contig100845	1.12467	1.05749	0.815954	0.63145
contig100846	0	0	0	0
contig100847	0.539187	0.349331	0.763363	0.366286
contig100848	0	0	0.031411	0.016707
contig100849	0.509627	0.507599	0.6403	0.722559
contig10085	33.1626	24.0007	31.602	29.4401
contig100850	1.42644	1.13298	1.79732	0.982026
contig100851	0	0	0	0
contig100852	29.732	28.0841	0.0308654	0
contig100853	0	0	0	0
contig100854	1.0104	0.946755	1.11329	0.937175
contig100855	1.77864	2.00633	1.02811	0.896555
contig100856	0.0803906	0.269317	0.282139	0
contig100857	0	0.0953303	0.144234	0.0818611
contig100858	0	0	0.0816978	0.107119
contig100859	1.25909	1.24824	0.618241	1.04998
contig10086	11.7086	11.7949	14.3876	10.0038
contig100860	0.567784	0.919255	0.423799	0.373919
contig100861	0	0	0.208253	0.366264
contig100862	0.0541773	0.0606464	0	0.137746
contig100863	4.32118	3.72921	4.64007	4.38822
contig100864	2.19507	1.98312	1.12091	0.958004
contig100865	0.83669	0.872767	1.25317	1.12062
contig100866	0.0395824	0	0.209438	0.0749576
contig100867	0	0	0	0
contig100868	0	0.0180705	0.0193249	0.0281144
contig100869	1.65545	1.5149	1.83213	1.9089
contig10087	9.32173	9.90017	10.179	8.39081
contig100870	0.376827	0.484294	0.324985	0.370216
contig100871	0.43701	0.318701	0.403019	0.264564
contig100872	0.131757	0.332208	0.30212	0.114438
contig100873	0	0.0123377	1.75651	1.75044
contig100874	0.450286	0.961347	1.12812	0.509128
contig100875	0.14646	0.131313	0.179804	0.200177
contig100876	1.28094	0.883305	1.26317	0.762625
contig100877	3.04094	2.44043	4.15393	3.1025
contig100878	0	0	0	0
contig100879	0	0	0	0
contig10088	40.1948	36.5639	43.7913	28.0462
contig100880	1.80449	1.73669	1.3914	1.48113
contig100881	0.294786	0.251207	0.24703	0.280873
contig100882	0.45643	0.60873	0.537007	0.397062
contig100883	0.304184	0.384091	0.165743	0.205083
contig100884	3.03828	3.59512	2.73567	1.81476
contig100885	0.15186	0.202974	0.221612	0.205507
contig100886	0.691566	1.13171	1.17454	0.46291
contig100887	0.0294454	0.0356983	0.0273698	0.513286
contig100888	1.07968	0.97551	1.06813	0.931343
contig100889	1.44293	1.45526	1.32964	1.05523
contig10089	25.9693	33.2102	23.2246	27.6569
contig100890	0.492772	0.587541	0.357906	0.104947
contig100891	1.10138	1.12882	0.824239	0.721616
contig100892	0	0	0	0.0178213
contig100893	0	0	0.161573	0.2712
contig100894	0.67817	0.292587	0.332299	0.251031
contig100895	0	0	0.410409	0.18185
contig100896	0	0	0	0
contig100897	0.734535	0.535575	0.762514	0.790805
contig100898	0	0	0.0767046	0.115773
contig100899	0.392054	0.179973	0.0751585	0.357663
contig1009	4.65054	4.01162	3.54593	2.79877
contig10090	12.7131	12.3589	13.6272	12.5362
contig100900	0	0	0	0
contig100901	0.0740571	0.0332874	0	0
contig100902	3.37868	2.88245	3.48666	3.84347
contig100903	1.12797	1.62587	1.72608	2.8
contig100904	1.39401	1.38649	1.43634	1.79841
contig100905	0	0	0.0763543	0.0727993
contig100906	0	0	0	0
contig100907	2.76324	1.62457	1.50752	1.50304
contig100908	0.21954	0.0445413	0.178635	0.0759742
contig100909	0	0	0.0939394	0
contig10091	10.2996	9.18051	7.67168	7.61268
contig100910	0.322789	0.276547	0.354608	0.213743
contig100911	2.06265	1.36061	0.84672	0.846936
contig100912	3.14179	2.341	0.615483	1.39693
contig100913	0.0470888	0.0998294	0.135014	0
contig100914	0.479437	0.46489	0.316462	0.838956
contig100915	0.186588	0.799668	0.233644	0.282156
contig100916	11.7056	10.3026	13.1724	9.72793
contig100917	1.88838	1.16155	1.63354	1.45373
contig100918	2.06426	1.58205	1.91319	1.13143
contig100919	0	0	0	0
contig10092	4.13233	4.82038	3.49829	3.43436
contig100920	1.44288	1.96096	1.10965	1.04226
contig100921	0.0303024	0	0	0.0310889
contig100922	1.63144	1.35118	1.36086	1.61172
contig100923	1.33721	1.7651	3.67704	1.74722
contig100924	0.278652	0.0493513	0.165825	0.211597
contig100925	2.07602	1.68636	0.927389	0.983281
contig100926	0.0940161	0	0.17393	0.187118
contig100927	1.58923	1.12253	0.876568	0.743738
contig100928	0.708817	1.03098	1.22196	0.680722
contig100929	0.512906	0.62749	0.575766	0.446909
contig10093	27.8213	23.2139	22.2256	22.8163
contig100930	1.07996	0.35054	0.362172	0.324188
contig100931	0.839697	0.946193	0.691798	0.753091
contig100932	1.06567	0.784877	0.501776	1.26947
contig100933	1.11365	1.6635	1.33218	0.89414
contig100934	0.375612	0.549788	0.693361	0.757898
contig100935	0.412697	0.54964	1.91615	1.18748
contig100936	0.625052	1.02308	0.414763	0.369563
contig100937	0.917715	0.982266	1.05619	0.850414
contig100938	1.77406	1.32303	1.17007	1.18133
contig100939	0.712949	0.752591	0.42112	0.554021
contig10094	13.2011	11.9912	9.71194	15.6817
contig100940	1.09999	1.34532	1.06482	1.10976
contig100941	2.13546	1.76028	1.34995	0.694586
contig100942	0	0.466755	0.31973	0.687886
contig100943	0.0144508	0.00570509	0.0727369	0.0236832
contig100944	4.28491	2.30383	1.92754	1.41867
contig100945	0.97353	1.03877	0.615953	0.759659
contig100946	2.4551	1.87468	2.24464	1.86296
contig100947	0	0	0	0
contig100948	0.212907	0.0577966	0.0520627	0.117149
contig100949	0.390558	0.333792	0.347125	0.374807
contig10095	6.68181	6.36761	4.58307	7.28771
contig100950	1.75988	2.45218	2.42685	2.14484
contig100951	0.160096	0.0314068	0.93477	1.35292
contig100952	0	0	0	0.0144699
contig100953	0.553619	0.624454	0.688922	0.54849
contig100954	0.10167	1.15043	0.784029	0.434055
contig100955	1.26992	1.61397	1.10613	1.12678
contig100956	0.349149	0.309191	0.42727	0.282887
contig100957	0.0747441	0.0294886	0	0
contig100958	0.555025	0.606032	0.879764	0.222094
contig100959	1.55056	1.44742	1.01145	0.704807
contig10096	0	0.0455213	0.0224838	0
contig100960	2.25574	2.23073	1.1641	1.55695
contig100961	0	0	0	0
contig100962	0.0216932	0.0135805	0.0595112	0.0528488
contig100963	0	0	0	0
contig100964	0.0493724	0.140162	0.0490246	0.287761
contig100965	1.69745	1.53406	0.973289	1.11891
contig100966	0.792067	0.244864	0.820519	0.893154
contig100967	2.42746	1.63784	2.31553	2.29292
contig100968	0.310514	0.78287	0.862215	0.612713
contig100969	5.51916	6.96112	6.04357	4.49856
contig10097	73.3622	67.8596	63.8303	63.6739
contig100970	1.62437	1.37092	1.03512	1.10388
contig100971	0.324618	0.465237	0.283893	0.246418
contig100972	0	0	0	0
contig100973	0	0	0	0
contig100974	0.010146	0	0.0129497	0
contig100975	2.90203	2.35695	3.02111	3.26334
contig100976	1.19146	0.872987	1.4933	0.394777
contig100977	0.414569	0.521501	0.490493	0.408217
contig100978	0.767234	0.774116	0.725248	0.680016
contig100979	0.784054	0.501462	0.3845	0.318449
contig10098	56.8301	64.6047	41.6108	59.3173
contig100980	0.501648	0.457765	0.639828	0.662462
contig100981	0.675567	0.880529	0.711301	1.17637
contig100982	0.100516	0.430421	0.110155	0.0831605
contig100983	0	0	0	0
contig100984	2.38336	2.34565	2.27038	2.32712
contig100985	1.31265	1.28971	0.959947	1.44798
contig100986	1.31895	1.31972	0.613243	0.953817
contig100987	0.870154	0.809531	0.485625	0.803801
contig100988	0	0.141195	0	0
contig100989	0.0201909	0	0.0255805	0
contig10099	39.0602	38.6373	44.7386	31.2284
contig100990	0.675628	0.358586	0.435141	0.253924
contig100991	2.34414	1.89437	2.59273	1.70516
contig100992	0.140903	0.0584192	0	0.263831
contig100993	1.08498	0.974939	1.01421	1.31233
contig100994	6.30924	4.86874	4.22871	4.34767
contig100995	0.476492	0.196859	0.279459	0.155454
contig100996	3.13059	3.50393	1.85444	2.39045
contig100997	0.252042	0.362054	0.315756	0.34816
contig100998	5.63571	3.98844	5.14357	7.96912
contig100999	0.294216	0.342062	0.18268	0.258714
contig101	0	0	0	0
contig1010	2.23356	1.95086	1.55915	0.866432
contig10100	6.8586	7.34893	7.64248	6.689
contig101000	1.19216	0.959117	1.14965	0.925932
contig101001	10.9833	11.5472	10.7862	12.4017
contig101002	4.51517	4.01702	3.20864	3.03773
contig101003	3.25975	2.29942	4.46822	4.02101
contig101004	0	0	0	0
contig101005	0.0195086	0	0.0226079	0
contig101006	0.128499	0	0.586151	0.15866
contig101007	0.0750713	0.156584	0.366676	0.459779
contig101008	0.758516	0.751798	0.66454	0.402334
contig101009	2.848	2.35772	2.72052	1.56548
contig10101	1.18015	1.78614	1.61361	1.98003
contig101010	2.15723	2.47745	3.06405	2.9683
contig101011	0	0	0	0
contig101012	8.3955	7.84719	4.28741	7.3149
contig101013	0.439707	0.727638	0.762102	0.33028
contig101014	0.658285	0.487901	0.951584	1.26547
contig101015	0.664031	0.690144	0.543065	0.473296
contig101016	0	0	0	0.33632
contig101017	0.4081	0.349386	2.03302	1.56173
contig101018	0.0160793	0.0158953	0.598849	0.621593
contig101019	0.972859	0.668482	0.660496	0.664334
contig10102	0.94662	1.25215	0.92287	1.24495
contig101020	2.06393	2.19834	2.51765	3.1429
contig101021	3.97765	3.64338	4.23602	3.45133
contig101022	7.09744	6.04375	8.8564	9.66253
contig101023	1.54116	1.5339	0.830246	0.493431
contig101024	0	0	4.78404	5.17879
contig101025	0.159594	0.195519	0.132914	0.108064
contig101026	0.56689	0.40512	0.393664	0.344815
contig101027	0.847942	1.08639	1.03834	0.512121
contig101028	0.841111	0.62009	0.456959	0.279537
contig101029	0.542883	0.633907	0.493013	0.494849
contig10103	0	0	0	0
contig101030	0.527565	0.615472	0.447205	0.291723
contig101031	0	0	0	0
contig101032	0.00914935	0.03008	0.0637327	0.195588
contig101033	0.617527	0.382183	0.205003	0.139471
contig101034	0.356945	0.767231	0.229661	0.53585
contig101035	4.37631	5.51678	3.28458	3.04596
contig101036	0.676196	0.412473	0.532076	0.494043
contig101037	0.158548	0.089874	0.275233	0.147432
contig101038	0	0	1.06431	1.26615
contig101039	0	0	0	0
contig10104	12.5064	11.7714	10.94	10.0295
contig101040	1.2386	2.03872	0.580634	0.71915
contig101041	0	0	1.60406	2.53704
contig101042	1.38785	1.26342	0.81153	1.40115
contig101043	0.542774	0.485497	0.65896	0.314294
contig101044	0.460003	0.371517	0.238847	0.087305
contig101045	0.669755	0.639279	0.41253	0.54338
contig101046	0.111296	0.0312998	0.0321691	0
contig101047	0.192139	0.421891	0.226491	0.195955
contig101048	0.0301084	0	0.0273118	0
contig101049	0	0	0	0
contig10105	0	0	0	0
contig101050	0.369305	0.330098	0.404643	0.186221
contig101051	0.437771	1.15836	0.337112	0.380496
contig101052	0.155562	0.133396	0.273441	0.0502941
contig101053	0.60758	0.37491	0.435376	0.213142
contig101054	0.858903	1.53698	0.717309	0.452758
contig101055	0.587035	0.697405	0.465481	0.483307
contig101056	0.116623	0.0542805	0	0
contig101057	0	0	0	0
contig101058	0.937592	1.35185	1.13559	1.31438
contig101059	16.7542	16.7171	14.387	13.7288
contig10106	30.76	33.4428	33.5021	28.7337
contig101060	1.66416	1.70796	1.37845	1.78913
contig101061	0.0976664	0.0642736	0.0986558	0.0867415
contig101062	3.89237	5.08443	4.08089	5.14643
contig101063	0.22224	0.200309	0.165793	0.141116
contig101064	0.0683194	0.0635769	0.0976715	0.24718
contig101065	1.94066	2.52085	1.67004	2.2749
contig101066	0.592601	0.61029	1.1728	1.51791
contig101067	1.2114	0.717695	0.842342	0.621483
contig101068	0.552841	0.0525442	0.160274	0.0589574
contig101069	1.3669	1.48659	1.78047	1.61401
contig10107	0	0	0	0
contig101070	0	0	0	0
contig101071	0.568476	0.550894	0.849977	0.41849
contig101072	0.339243	0.434641	1.44625	1.45011
contig101073	0	0	0	0
contig101074	0.108982	0.369877	0.0630803	0.05739
contig101075	0.821189	1.04986	1.04103	1.03665
contig101076	1.09935	0.807233	0.671805	1.01596
contig101077	0.415262	0.394442	0.360543	0.242725
contig101078	0.0151684	0	0	0
contig101079	0	0	0.659228	0.925515
contig10108	3.12416	3.03352	6.83681	9.31724
contig101080	0.223235	0.21821	0.127844	0.149385
contig101081	0	0	0	0
contig101082	0.536905	0.404426	0.375576	0.608283
contig101083	0.186644	0.137705	0.272743	0.209348
contig101084	2.43617	2.39685	1.71296	1.7814
contig101085	1.48885	1.02468	0.794992	1.27191
contig101086	1.56151	1.47957	1.22117	0.796176
contig101087	2.2273	1.99735	1.97024	1.62053
contig101088	0	0.0108781	0	0
contig101089	3.29393	3.92642	2.48389	3.35731
contig10109	265.979	189.85	242.422	170.007
contig101090	0.130326	0.180114	0.0724565	0.0642234
contig101091	0	0.0702878	0.965928	0.970844
contig101092	0.0182361	0.0214607	0	0
contig101093	0.40231	0.229592	0.372668	0.18736
contig101094	0.183533	0.236415	0.149156	0.203283
contig101095	0.804123	0.475916	0.559431	1.19157
contig101096	1.05858	1.22429	0.914567	0.587657
contig101097	0.322128	0.403949	0.217192	0.104076
contig101098	0.122055	0.0470793	0.208181	0.0954116
contig101099	7.88375	5.52637	4.08349	3.61849
contig1011	4.41754	8.05063	4.70828	8.60092
contig10110	19.7235	20.1062	19.6565	16.4763
contig101100	0	0.103417	0.0606162	0
contig101101	0.325276	0.29682	0.14342	0.202116
contig101102	0.478515	0.35479	0.421735	0.44646
contig101103	3.3009	3.4857	3.04053	2.97386
contig101104	1.54228	2.18812	1.30983	1.39384
contig101105	0.441276	0.32878	0.525014	0.405731
contig101106	0.0141704	0.0124978	0.0540368	0.0139899
contig101107	0.378097	0.547605	0.511982	0.595401
contig101108	1.54097	2.70624	2.27684	3.35769
contig101109	1.53601	1.40369	0.746325	0.750705
contig10111	1.65559	2.27359	1.42953	2.04514
contig101110	0	0	0	0
contig101111	0.0740838	0.0703714	0.164641	0
contig101112	3.15508	2.6691	2.97161	4.21395
contig101113	1.08453	2.2333	1.50631	2.44394
contig101114	0.307512	0.283676	0.932739	1.15971
contig101115	0.598353	1.62783	0.882677	2.9967
contig101116	0.945756	1.47753	1.11178	0.787297
contig101117	0.1359	0.0970305	0.140612	0.0796146
contig101118	0.21728	0.199505	0.0437903	0.128249
contig101119	0.9313	0.882689	0.746795	0.54142
contig10112	13.4436	11.9449	13.1178	12.891
contig101120	0	0	0.0368678	0.0383814
contig101121	0.0274295	0.0183652	0.0310333	0.0223484
contig101122	4.05163	3.39338	3.03324	3.46613
contig101123	0	0	0	0
contig101124	0.204911	0.205075	0.11208	0.256564
contig101125	0.823968	0.853468	0.554673	0.604419
contig101126	0.268461	0.764288	0.251191	0.553939
contig101127	0.146243	0.0880296	0.0456985	0.0489733
contig101128	1.3821	0.55813	1.15649	0.726549
contig101129	2.33938	2.61285	1.85649	1.58566
contig10113	1.5019	3.64284	2.17269	1.98915
contig101130	0.301658	0.459747	0.263909	0.347456
contig101131	0.0541077	0	0	0
contig101132	5.17043	4.05144	3.78933	2.24652
contig101133	0.230745	0.106239	0.318186	0.335654
contig101134	0.0506677	0	0.115824	0
contig101135	0	0	0.109018	0.101097
contig101136	0	0	0	0
contig101137	0.717566	0.60377	0.127823	0.196597
contig101138	0	0	0	0
contig101139	0.900511	0.892257	0.940696	0.633954
contig10114	0	0	0	0
contig101140	1.8227	1.4375	1.57147	0.8823
contig101141	0	0	0.112203	0.143038
contig101142	1.5152	2.01385	1.91137	1.8214
contig101143	2.17641	2.28947	1.60496	1.54973
contig101144	2.19658	1.29468	2.28824	3.36484
contig101145	0.0260823	0.0253618	0.0510609	0
contig101146	0.662142	0.479131	0.469934	0.686929
contig101147	0.208104	0.191785	0.655433	0.651759
contig101148	0	0.0276624	0.990928	0.614493
contig101149	0.795608	0.886182	0.706589	0.90317
contig10115	5.32761	7.30169	5.86362	6.75242
contig101150	1.01002	0.897921	0.862127	1.28625
contig101151	2.59541	2.43431	1.66862	1.84468
contig101152	0.265442	0.22634	0.272176	0.215886
contig101153	1.20876	1.08833	1.52912	1.41546
contig101154	0.0113627	0.0214678	0	0.00815267
contig101155	0	0	0.737851	0.438216
contig101156	0.357624	0.578269	0.353816	0.270212
contig101157	0.561137	0.638167	1.13405	0.739237
contig101158	0	0	0	0
contig101159	0.949981	1.12766	0.728475	0.723173
contig10116	14.4934	15.121	20.4611	18.7422
contig101160	0.283435	0.305686	0.283893	0.0828056
contig101161	0.268111	0.32902	0.447968	0.104701
contig101162	1.76037	3.59159	1.70015	1.35042
contig101163	0.0170884	0.162568	0.037793	0.262695
contig101164	1.73637	1.91043	1.69848	1.74804
contig101165	0.0219564	0.0158776	0.0215128	0
contig101166	0.492624	0.292641	0.154135	0.187136
contig101167	2.0177	2.18906	2.14884	2.15117
contig101168	0.352733	0.383824	0.216062	0.404447
contig101169	1.11415	1.13339	0.681834	0.826776
contig10117	0	0	0	0
contig101170	0.0696394	0.311276	0	0.401757
contig101171	1.32108	1.08742	1.87641	1.04516
contig101172	1.33065	1.09666	1.04583	1.24049
contig101173	1.68433	1.02716	1.58533	1.2146
contig101174	0.200438	0.530642	0.262018	0.285853
contig101175	0	0	0.134059	0.223491
contig101176	0.47989	0.805307	0.287282	0.495318
contig101177	0	0.0410435	3.7638	3.39939
contig101178	0.261701	0.365159	0.378649	0.563811
contig101179	0.621079	1.34235	0.491816	0.457494
contig10118	35.9454	39.9259	42.3251	58.7129
contig101180	2.87578	1.72716	0.442811	0.44613
contig101181	5.19304	4.06823	3.47531	2.84897
contig101182	3.68114	2.99714	3.42434	1.71184
contig101183	1.2489	1.05411	1.01182	0.944332
contig101184	0.953775	0.875772	1.00018	1.08678
contig101185	0.0919521	0.124176	0.143097	0.0465617
contig101186	0	0	0	0
contig101187	0.406534	0.282586	0.315212	0.129036
contig101188	0	0	0	0
contig101189	0	0	0.00381151	0
contig10119	77.9992	76.3387	99.0838	108.595
contig101190	0.0721234	0.0679011	0.0902075	0
contig101191	0.0761862	0.0478811	0.0486956	0.0833333
contig101192	1.50792	0.888556	0.938353	0.87659
contig101193	0.143849	0.0844658	1.03863	1.17801
contig101194	0.51864	0.617633	0.462386	0.454525
contig101195	2.01618	2.41803	1.76595	1.91871
contig101196	0.693004	0.390975	0.69341	0.607294
contig101197	1.44893	0.700808	0.538569	0.498887
contig101198	3.60488	4.26	4.19127	5.29999
contig101199	1.47475	1.79346	1.84379	1.33137
contig1012	13.3324	16.3404	12.7399	13.1385
contig10120	63.673	66.2481	60.3188	93.3558
contig101200	1.02222	0.200548	0.271344	0.181066
contig101201	0.525755	0.653212	0.449061	0.468311
contig101202	0.415826	0.242647	0.14752	0.18957
contig101203	0	0	0	0
contig101204	0.207386	0	1.07966	0.775142
contig101205	0.409487	0.386032	0.7552	0.875356
contig101206	0.59699	0.334048	0.320525	0.400478
contig101207	2.21685	1.33329	1.47561	3.29686
contig101208	4.74654	4.69451	4.42918	3.1924
contig101209	0.093426	0.0614397	0.0814696	0.0218789
contig10121	0	0	0	0
contig101210	0.617202	0.376195	0.858641	0.217726
contig101211	0.268648	0.109236	0.150654	0.113952
contig101212	0.146632	0.0862618	0	0
contig101213	0.184501	0	0.133565	0.120683
contig101214	5.17048	2.96137	5.68326	4.32597
contig101215	0.733798	0.885746	0.35867	0.314091
contig101216	0	0	0	0
contig101217	3.33587	1.95089	2.2487	2.4157
contig101218	3.24831	2.99849	2.27297	2.73052
contig101219	0.250396	0.459595	0.470198	0
contig10122	0	0	0	0
contig101220	0.85011	0.92997	0.615474	0.448524
contig101221	0.101695	0.197776	0.159842	0.0814952
contig101222	0.0675794	0.156091	0.0611381	0.379821
contig101223	0	0.0456202	1.72922	3.77675
contig101224	0.334693	0	0.156714	0.167988
contig101225	0.554016	0.555854	0.530312	0.358606
contig101226	0	0	0	0
contig101227	1.09557	0.782028	0.590364	0.606009
contig101228	2.05779	1.92672	1.75664	1.49242
contig101229	1.12413	1.22812	0.80909	0.620804
contig10123	5.87684	5.81707	6.10653	6.16205
contig101230	0.541193	0.443551	0.670882	0.776281
contig101231	0.65026	0.412988	0.649808	0.642673
contig101232	64.0672	57.5215	62.1914	63.6609
contig101233	1.01161	1.40562	0.920175	1.07398
contig101234	0.773294	7.42472	2.86538	7.99949
contig101235	2.16454	1.50518	1.85576	1.86718
contig101236	2.1473	2.185	1.47909	1.49892
contig101237	0	0	0	0.066317
contig101238	1.862	2.42753	1.21737	1.16617
contig101239	0.0938192	0.0934372	0.0985626	0.13875
contig10124	0	0	0	0
contig101240	2.01114	1.89477	1.44825	1.75725
contig101241	1.98529	2.77054	2.06104	0.934943
contig101242	2.42549	2.52997	1.92879	2.40287
contig101243	0.320469	0.5125	0.102409	0.198699
contig101244	0.783697	1.25201	0.644972	0.849484
contig101245	0.589241	0.503813	0.672581	0.769016
contig101246	0	0	0	0
contig101247	0	0	0	0
contig101248	0.207652	0.443948	0.239889	0.216132
contig101249	2.40561	1.85071	1.81405	3.00808
contig10125	9.50541	9.45476	7.61595	6.64153
contig101250	0.511683	0.608346	0.26217	0.55569
contig101251	1.28936	1.29588	1.21583	0.683881
contig101252	3.65443	4.0534	2.97606	3.5608
contig101253	1.2685	1.05783	1.3037	0.95451
contig101254	0.56868	0.891403	1.18103	1.28481
contig101255	0.549244	0.590692	0.41217	0.497328
contig101256	0.281803	0.133022	0.158034	0.198246
contig101257	0	0.0519242	0	0.0462602
contig101258	0	0.0729852	0.128272	0.067222
contig101259	0.103617	0.145623	0.141441	0.0987631
contig10126	7.08561	9.09512	5.40436	5.53816
contig101260	0.0262874	0	0.0247811	0
contig101261	0.799174	2.99268	0.714024	0.60128
contig101262	0	0.00896287	0	0
contig101263	0.0479888	0.092493	0.148124	0
contig101264	0	0	0.0532413	0.0538488
contig101265	3.66311	5.09982	4.26352	4.09015
contig101266	2.93505	1.91051	1.72167	1.63405
contig101267	5.01178	5.43531	6.05408	4.57396
contig101268	0.470651	0.470309	0.602844	0.798784
contig101269	0.648176	0.909929	0.601562	1.0277
contig10127	0	0	0	0
contig101270	0.095351	0.241066	0.33539	0.41481
contig101271	0.216771	0.526599	0.0931034	0.216212
contig101272	0.906006	0.848399	0	0.129414
contig101273	0	0	0	0
contig101274	0.344559	0.744651	0.555332	0.315508
contig101275	0.434309	0.380081	0.162374	0.156334
contig101276	0	0	0	0
contig101277	1.12633	0.911464	1.16691	1.51732
contig101278	1.07659	1.65267	1.25647	1.75041
contig101279	0.37101	0.471225	0.62184	0.62477
contig10128	12.8724	13.7659	11.7898	11.0501
contig101280	0.710651	0.54978	0.60042	0.852069
contig101281	1.23666	1.34071	0.887329	0.847793
contig101282	0.013234	0.0115614	0.0847687	0.060988
contig101283	4.04201	5.12446	4.33831	4.25323
contig101284	0.292737	0.472405	0.166637	0.470996
contig101285	0.184935	0.132783	0.0785684	0.249758
contig101286	3.65664	3.02618	3.0887	3.69971
contig101287	13.8143	12.5072	15.1219	9.84685
contig101288	0.35331	0.466228	0.403896	0.419336
contig101289	0.196723	0.321528	0.24272	0.234175
contig10129	4.417	5.02561	4.38279	2.95984
contig101290	2.09125	2.25488	1.56972	1.82931
contig101291	0.645006	0.705408	1.22648	0.355148
contig101292	0.754865	0.724817	0.639937	0.725914
contig101293	0.227238	0.457806	0.0772016	0.208552
contig101294	0.291184	0.276936	0.150161	0.132277
contig101295	0.656966	0.586326	0.310265	0.28425
contig101296	0	0	1.40437	0.791488
contig101297	0	0	0	0
contig101298	0	0	0	0
contig101299	0.0771777	0	0.0754009	0
contig1013	0	0	0	0
contig10130	3.51744	4.16058	3.21915	4.28402
contig101300	0.568261	0.73885	0.600967	0.605747
contig101301	0.139024	0.0635512	0.154136	0
contig101302	3.06282	3.49919	17.1948	16.9741
contig101303	0.887327	0.429894	1.08204	1.97378
contig101304	0.390163	0.530313	0.237936	0.571023
contig101305	0.907173	1.11258	0.722969	0.468851
contig101306	0	0.371523	0.329265	0.127907
contig101307	0.913562	0.678453	0.623322	0.661307
contig101308	1.09251	1.12071	0.758968	0.602368
contig101309	0.530784	0.264769	0.447654	0.288224
contig10131	43.33	39.581	37.9826	37.7563
contig101310	1.7615	3.21638	2.71348	2.85817
contig101311	0.518038	1.0434	0.39826	0.791092
contig101312	0.727555	0.449385	0.832482	0.628331
contig101313	0.831121	0.821409	0.557712	0.725401
contig101314	0.934988	0.501873	0.279586	0.391853
contig101315	3.03021	2.22488	4.0113	3.18325
contig101316	0	0.0271336	3.11585	2.19634
contig101317	0	0	1.03647	1.68916
contig101318	0.0506291	0.0857012	0.0217567	0
contig101319	0	0	0	0
contig10132	0.588599	3.36256	1.7587	5.57532
contig101320	1.31287	0.996811	1.43677	1.07085
contig101321	0.182557	0.0735408	0	0
contig101322	2.23474	1.94328	2.78614	3.06508
contig101323	0.546235	0.44734	0.453204	0.370927
contig101324	1.82282	1.89617	1.5441	1.5727
contig101325	0.648674	0.613922	0.646579	0.559746
contig101326	2.03429	1.60904	1.64934	0.527781
contig101327	4.69773	3.99652	3.64362	4.51951
contig101328	0.811301	0.547214	0.386933	0.256722
contig101329	0.197852	0.339713	0.331088	0.764611
contig10133	0	0	0	0
contig101330	0.0460927	0.0474291	0.0809143	0.0612522
contig101331	0	0	0	0
contig101332	0.437584	0.691553	0.115456	1.64053
contig101333	0	0	0	0
contig101334	10.6252	6.12087	6.49842	6.56326
contig101335	11.1714	6.05516	4.28982	4.37808
contig101336	1.0134	1.13944	0.754912	0.313704
contig101337	0.215717	0.14096	0.348566	0.241053
contig101338	3.64045	2.81295	1.86878	2.90998
contig101339	0.375105	0.153465	0.16771	0.199859
contig10134	0	0	0	0
contig101340	3.61524	4.4027	2.95496	6.58901
contig101341	0	0	0	0
contig101342	0.577178	0.734399	0.512127	0.589686
contig101343	0.615799	0.616078	0.963869	1.06032
contig101344	0.525135	0.281351	0.552015	0.333953
contig101345	0.708627	0.780796	0.622538	0.766897
contig101346	0.364251	0.585683	0.149706	0
contig101347	0.409056	0.34506	0.290941	0.337523
contig101348	0.0675893	0.0321453	0.384921	0.48145
contig101349	0.29888	0.262469	0.490974	0.246951
contig10135	19.3625	20.6433	17.2847	16.0298
contig101350	0.495718	0.174348	0.45135	0.211508
contig101351	0	0.041207	0.0781015	0.0960847
contig101352	2.76186	2.75816	2.17138	2.2352
contig101353	2.63569	2.19681	3.52468	1.59331
contig101354	0.367503	0.0746182	0.493794	0.523839
contig101355	0.0528334	0.15375	0.340259	0.225086
contig101356	0.0731114	0.0283089	0.0628214	0.0701181
contig101357	2.82883	1.86915	4.05916	4.32649
contig101358	0	0	0	0
contig101359	10.1488	9.36491	9.32721	9.29675
contig10136	5.88536	5.20761	7.08514	7.09683
contig101360	0.0312797	0	0.306126	0.116649
contig101361	0.861284	0.881584	0.858507	0.660986
contig101362	0.285066	0.229085	0.210636	0.216342
contig101363	0	0	0	0.0220651
contig101364	0.043696	0.231832	0.163997	0.0855761
contig101365	2.96845	2.56691	2.3482	3.73075
contig101366	7.11653	4.73188	5.98816	5.45972
contig101367	1.88658	1.23712	2.66279	1.95231
contig101368	0.209146	0.606148	0.420616	0.454468
contig101369	0.7431	0.642259	0.743645	0.711577
contig10137	25.613	23.9711	28.8375	30.3726
contig101370	0.115986	0	0	0
contig101371	0.0179221	0	0.0167529	0
contig101372	0.365095	0.558395	0.286255	0.457145
contig101373	1.09318	0.386754	0.269769	0.314064
contig101374	0.0361248	0.0754523	0.111688	0.115677
contig101375	1.60347	1.79749	1.56422	3.54055
contig101376	1.37114	1.02418	1.07866	0.63055
contig101377	0.511087	0.686117	0.282812	0.261279
contig101378	0.512952	0.177617	0.474588	0.962016
contig101379	1.02079	0.987459	0.968168	0.986299
contig10138	4.14455	4.6233	4.33725	3.52706
contig101380	0	0	1.45319	1.24028
contig101381	0	0	0	0
contig101382	0.462848	0.558367	0.366569	0.368775
contig101383	0	0	0	0
contig101384	1.14032	1.1127	0.894245	0.883026
contig101385	0.944889	1.11536	1.15522	1.37445
contig101386	0	0	0	0
contig101387	0	0	0	0
contig101388	0.792415	0.466593	0.390219	0.984704
contig101389	0	0.053062	0.103892	0.0522718
contig10139	6.1477	6.25685	6.11911	5.68917
contig101390	0.124386	0.239018	0.03209	0
contig101391	2.57189	1.47115	1.86093	2.23546
contig101392	0.455162	0.341641	0.224035	0.436735
contig101393	0.959185	0.520237	0.242616	0.722503
contig101394	0.404777	0.190612	0.346583	0.688952
contig101395	0	0.221533	0.0431827	0.051366
contig101396	1.31834	0.980274	0.981417	0.87834
contig101397	0	0	0.0868053	0.114749
contig101398	0	0	0	0
contig101399	0.475345	0.403283	0.454481	0.298185
contig1014	8.48746	7.2286	7.68393	8.7355
contig10140	162.515	134.034	152.883	147.636
contig101400	0.992168	0.686178	0.923805	0.358289
contig101401	0	0.0123953	0.126274	0.253531
contig101402	14.5119	17.7244	8.04119	4.1734
contig101403	0.87292	0.558712	0.573304	0.321268
contig101404	0.589396	0.849289	0.42877	0.363269
contig101405	0	0	0	0
contig101406	0	0	0	0
contig101407	6.04434	6.85941	5.84373	5.52916
contig101408	1.71316	2.49154	1.81238	3.3356
contig101409	0.421615	0.485978	0.459225	0.156057
contig10141	6.59862	5.38874	5.28493	7.72077
contig101410	1.90534	1.57206	1.24231	1.52494
contig101411	0	0	0	0
contig101412	0.928602	1.39646	0.961064	0.758244
contig101413	0.0378472	0.0725298	0	0.0334567
contig101414	0	0	0	0
contig101415	0	0.0660215	0.0936296	0.25446
contig101416	1.92727	2.26311	1.71852	1.81676
contig101417	4.14348	5.28443	4.0239	5.12741
contig101418	0	0.0341355	0.0466927	0
contig101419	0.256511	0.329009	0.271889	0.234157
contig10142	33.8141	20.3445	29.3196	49.4413
contig101420	0.110782	0.133911	0.140977	0.167006
contig101421	0.239758	0.281428	0.587653	0.282946
contig101422	0.837895	0.446908	0.674747	0.674766
contig101423	7.39504	9.03048	5.75004	6.54399
contig101424	1.07584	0.442016	0.702071	0.602634
contig101425	0.201032	0	0.128482	0
contig101426	0	0	0.315083	0.464455
contig101427	0.246402	0.426575	0.255967	0.596295
contig101428	0	0	0	0
contig101429	0.205899	0.455986	0.488946	0.30144
contig10143	49.029	41.0063	46.8108	70.877
contig101430	0	0.105495	0	0
contig101431	0.500126	0.600861	0.31855	0.247213
contig101432	1.88751	1.77392	1.26901	1.00794
contig101433	0.931619	1.20786	1.25815	0.990323
contig101434	0.947618	0.681411	0.762792	0.635792
contig101435	0.420461	0.236739	0.400644	0.242896
contig101436	1.48753	1.15048	2.08408	1.83878
contig101437	1.08174	0.933042	0.736346	0.790133
contig101438	0	0	0	0
contig101439	0.542016	0.629857	0.767935	0.889679
contig10144	58.4922	44.4443	48.8281	85.6923
contig101440	0	0	0	0
contig101441	21.3397	18.8937	16.6654	17.877
contig101442	2.74952	3.6596	2.35871	3.80355
contig101443	0	0	0	0
contig101444	3.59799	3.86472	1.57163	1.54153
contig101445	1.59795	1.34178	1.54634	1.4204
contig101446	7.85516	6.39213	4.90358	7.4647
contig101447	1.80835	1.68037	2.11499	1.16729
contig101448	0.464418	0.453568	0.3386	0.256898
contig101449	1.75423	1.41289	1.23552	1.50089
contig10145	64.3562	50.9153	31.3756	58.6318
contig101450	0.533834	0.798524	1.45045	1.1934
contig101451	1.07366	0.915348	0.641168	0.988717
contig101452	0	0	0	0.0493697
contig101453	0.225106	0.270997	0.216237	0.36688
contig101454	2.82382	2.66999	2.02925	2.17368
contig101455	0.366963	0.52871	0.216161	0.354716
contig101456	1.35598	1.00693	1.10578	0.85819
contig101457	0.0346224	0.408607	0.135093	0.374489
contig101458	0	0	0	0
contig101459	0	0	0	0
contig10146	22.3578	17.2673	31.2152	49.6535
contig101460	0.086847	0.125552	0.125289	0.0584686
contig101461	0.769468	0.485334	0.0646008	0.55623
contig101462	1.14817	0.997593	2.41339	3.4697
contig101463	0.651782	0.443404	0.423303	0.585319
contig101464	0	0	0	0
contig101465	5.49948	3.17083	2.82455	1.1611
contig101466	0.146169	0.811922	0.654776	0.627898
contig101467	0.26672	0.203334	0.240745	0.512051
contig101468	0	0	0	0
contig101469	0.504749	0.754668	1.04615	0.596535
contig10147	91.6867	64.0192	79.5147	105.133
contig101470	0.912818	0.757165	0.808127	0.819701
contig101471	3.03401	2.02551	2.18035	2.86903
contig101472	0.806739	1.14582	1.11362	1.3565
contig101473	0.254644	0.721065	0.405951	0.512297
contig101474	0.748274	0.621112	1.34586	1.25473
contig101475	0.325211	0.367265	0.306903	0.177698
contig101476	1.839	1.59741	2.59298	2.55044
contig101477	1.84372	2.53089	1.6539	2.6549
contig101478	0.591419	0.769454	0.607921	0.823955
contig101479	0.219155	0.744945	0.196988	0.282167
contig10148	36.2141	39.7888	21.5505	26.6724
contig101480	2.0072	1.9636	1.47871	1.34175
contig101481	0.61589	0.429164	0.312764	0.362674
contig101482	0.76256	1.07268	1.0256	0.563701
contig101483	0	0	0.0478337	0.0222115
contig101484	5.952	4.22243	7.49901	7.67447
contig101485	1.13082	1.04152	0.789238	0.688612
contig101486	0.04109	0.124634	1.11999	1.43479
contig101487	0.322006	0.297577	0.312202	0.15809
contig101488	2.10797	1.30834	0.282729	0.859689
contig101489	8.74146	6.85815	6.97581	9.97304
contig10149	14.4081	12.3292	12.0384	15.3822
contig101490	0.232376	0.10551	0.294712	0.216937
contig101491	0.594831	0.173535	0.191959	0.282457
contig101492	0.419008	0.542223	0.633133	0.299489
contig101493	3.45501	2.56693	2.43321	3.08996
contig101494	0.310354	0.130475	1.60595	0.865614
contig101495	0.721405	0.894198	0.444527	0.414805
contig101496	0.0486047	0	0.0222103	0.0397948
contig101497	1.08421	0.47166	0.464465	0.422574
contig101498	1.49079	1.23273	1.39352	1.16315
contig101499	0.0395159	0.0353702	0.479815	0.46541
contig1015	52.3363	48.2721	50.4746	51.1843
contig10150	4.47122	4.29453	4.77261	4.18209
contig101500	0	0	0	0
contig101501	0.258568	0.135943	0.172641	0.302784
contig101502	0.642925	1.0541	0.770417	0.570384
contig101503	2.1	2.14635	3.19411	3.8626
contig101504	0.208185	0.240047	0.0923465	0.179123
contig101505	0	0	0	0
contig101506	0.568923	0.63212	0.732873	0.612689
contig101507	0	0	0	0
contig101508	4.63918	3.96238	1.83067	1.83016
contig101509	0	0	0	0
contig10151	106.838	92.9972	103.863	117.101
contig101510	0	0.0259244	0.023243	0.0482267
contig101511	0.0144005	0.0295649	0.152984	0.0790727
contig101512	0.899706	1.56904	1.03543	0.99259
contig101513	0.922022	1.65798	1.09683	1.34049
contig101514	0.398942	0.208242	0.092017	0
contig101515	1.13357	1.23644	0.787319	0.854485
contig101516	1.26765	0.901055	0.615644	0.856881
contig101517	1.62773	1.61761	0.45497	0.571677
contig101518	0	0	0	0
contig101519	20.066	13.9586	12.3524	12.4753
contig10152	10.3192	21.86	14.9749	22.8914
contig101520	0.254734	0.232323	0.0319798	0.0360751
contig101521	6.32501	6.42479	4.28374	6.67572
contig101522	0.686928	0.699527	0.175718	0.875159
contig101523	0.560156	0.592366	0.264495	0.534205
contig101524	0.323463	0.15277	0.238585	0.238916
contig101525	0	0	0	0
contig101526	0.0857227	0.0873759	0.0418284	0.0919972
contig101527	1.39	1.2402	0.800172	0.529199
contig101528	0.202673	0.141451	0.453952	1.15611
contig101529	0.490645	0.504066	0.590231	0.697754
contig10153	65.5489	56.0886	47.9914	57.8851
contig101530	0.830803	0.693771	0.677628	1.10186
contig101531	0.202889	0.137656	0.167698	0.112117
contig101532	0	0	0.529613	0.721502
contig101533	0	0.0275701	0.330398	0.215343
contig101534	0	0	0	0
contig101535	0.414858	0.660931	0.630922	0.401143
contig101536	2.47896	3.04878	2.56181	2.45558
contig101537	0.279575	0.288191	0.688913	1.10069
contig101538	1.233	1.15396	1.30105	1.69405
contig101539	0.763727	1.01841	0.775729	0.744919
contig10154	5.22931	6.54697	6.28936	4.63044
contig101540	1.04619	0.883786	1.05255	0.849695
contig101541	0.144682	0.0790657	0.232845	0.326956
contig101542	0.634999	0.467766	0.296985	0.30094
contig101543	1.99643	1.12663	1.08864	1.21755
contig101544	0.153451	0.208247	0.184784	0.170786
contig101545	0	0	0	0
contig101546	0	0	0	0
contig101547	0.136474	0.155852	0.110737	0
contig101548	0	0	0.672719	0.453093
contig101549	4.15122	2.95933	3.61905	4.00664
contig10155	0	0	1.10168	1.34186
contig101550	0.215055	0.221984	0.511929	0.541977
contig101551	1.75446	2.05989	1.6506	1.53008
contig101552	1.17741	1.03947	1.06151	0.886953
contig101553	0.123003	0.250652	0.0560657	0.196598
contig101554	2.83222	3.01017	2.49655	2.33028
contig101555	0	0	0	0
contig101556	1.21706	0.902438	0.776604	1.15524
contig101557	0.905919	0.961684	0.481119	1.35705
contig101558	0.869605	1.44615	0.670818	0.831956
contig101559	0.435714	0.490673	0.342255	0.442603
contig10156	84.0005	77.7268	79.865	74.8365
contig101560	0.497383	0.485111	0.442554	0.45662
contig101561	0.613161	0.569118	0.413202	0.349573
contig101562	1.2082	5.68608	2.455	2.62426
contig101563	0.461117	0.431339	0.236378	0.556314
contig101564	0.505	0.388607	0.591307	0.69965
contig101565	0.486287	0.0770243	0.432552	0.325122
contig101566	1.1991	1.29357	0.899467	0.769158
contig101567	5.29265	4.36733	0.514723	0.610159
contig101568	0.981112	0.820542	0.70705	0.662712
contig101569	1.61576	1.37882	1.2548	1.55096
contig10157	11.9739	10.69	11.5339	12.9111
contig101570	0.434348	0.627824	0.258128	0.309259
contig101571	0.438905	0.436882	1.21443	0.465578
contig101572	0.81002	0.626208	0.551481	0.589931
contig101573	1.66855	2.01142	1.40813	2.62848
contig101574	2.07944	1.57798	1.59822	3.10966
contig101575	1.21845	1.47118	1.21529	1.04083
contig101576	0	0	0	0
contig101577	1.3007	1.031	0.577388	0.566121
contig101578	0.986349	1.3385	0.845412	1.18171
contig101579	0.0117003	0.0380128	0.0349901	0.0372221
contig10158	13.0852	11.5147	14.9653	17.1247
contig101580	1.37682	1.176	0.944669	1.1614
contig101581	0.403043	0.311407	1.55859	1.17111
contig101582	0.716218	0.556435	0.529499	0.528004
contig101583	1.15195	0.722235	0.56291	0.69283
contig101584	7.82132	7.62094	7.1917	6.06116
contig101585	2.95724	4.05463	2.33471	2.21349
contig101586	0.795057	0.859365	0.722422	1.02639
contig101587	0.514017	0.955576	0.390914	0.394296
contig101588	0.547296	0.82566	0.44443	0.263401
contig101589	0	0	0	0
contig10159	35.0574	33.5946	33.9921	39.9122
contig101590	0.448163	0.511258	0.53855	0.398365
contig101591	0.741189	0.779781	0.913652	1.14383
contig101592	0.335213	0.420107	0.326061	0.227472
contig101593	2.50954	1.52057	1.85851	2.50149
contig101594	0.66522	0.670472	0.35778	0.334837
contig101595	2.10338	1.97456	2.18316	1.57679
contig101596	0.299771	0.247028	0.277108	0.39931
contig101597	0	0.0206583	2.32165	2.0242
contig101598	0	0	0.448921	0.448635
contig101599	5.15845	5.56374	3.92367	5.10499
contig1016	6.90295	6.21766	6.22803	13.1973
contig10160	8.8777	7.48835	7.50414	6.40299
contig101600	1.2811	0.791272	1.48031	1.25152
contig101601	2.70717	3.02147	1.3686	1.80315
contig101602	0	0	0	0
contig101603	3.12684	2.87564	1.8438	1.38086
contig101604	1.68431	1.92944	1.86094	1.46918
contig101605	0.371584	0.394709	0.544709	0.769562
contig101606	0.732272	0.565111	0.567642	0.866637
contig101607	0.480529	0.614129	0.22803	0.237599
contig101608	0.0899215	0.00677444	0.709088	0.530983
contig101609	1.04223	1.20665	0.754047	0.703463
contig10161	14.9937	16.0086	19.031	19.351
contig101610	0.425299	0.625081	0.218788	0.295728
contig101611	0.0954136	0.0691629	0	0.0399471
contig101612	5.21179	5.03872	3.69553	3.88528
contig101613	0.832331	0.809889	0.693035	0.727977
contig101614	0.0494255	0	0.0963222	0.0423111
contig101615	1.29554	1.00641	1.53895	0.915935
contig101616	0.241923	0.238929	0.282298	0.262844
contig101617	0	0	0	0
contig101618	0.322157	0.178017	0.298028	0.0780698
contig101619	1.77673	1.19468	0.409167	0.705107
contig10162	55.1299	56.633	57.8825	59.176
contig101620	0.731225	0.675708	0.658813	0.734931
contig101621	0.667998	0.695383	0.691119	0.616573
contig101622	0.0898325	0.0390389	0	0.0484852
contig101623	0.272021	0.386026	1.56458	1.38573
contig101624	0.495497	0.361169	0.633818	0.274296
contig101625	3.24065	2.46175	2.50287	2.30484
contig101626	0.460008	0.490456	0.746777	0.507642
contig101627	0	0	0	0
contig101628	1.00128	1.33903	1.75198	1.39381
contig101629	1.1305	1.20691	1.19358	1.5488
contig10163	1.34185	1.63469	4.87819	4.795
contig101630	0.517783	0.492506	0.51045	0.0965888
contig101631	0.840301	1.14054	0.598546	0.663138
contig101632	4.87384	3.74552	4.33499	4.00819
contig101633	0.0880296	0.201437	0.348199	0.242638
contig101634	0.0730241	0.11214	0.0671959	0.0754909
contig101635	0	0	0	0
contig101636	2.73553	2.31876	1.91148	1.24058
contig101637	0.340163	0.363549	0.160223	0.298045
contig101638	0.983149	1.32992	0.660909	0.763066
contig101639	0.540543	0.43146	0.520667	0.35212
contig10164	16.5632	18.7369	17.7354	11.388
contig101640	2.18218	1.98035	1.55182	2.1635
contig101641	1.55263	1.86302	0.529539	1.4883
contig101642	0.585844	0.492959	0.402426	0.385643
contig101643	2.1159	3.58754	3.03149	3.47132
contig101644	0	0.124671	0.645933	1.08772
contig101645	0.869567	0.830166	0.407	0.227979
contig101646	1.76468	1.21094	1.48866	2.19795
contig101647	0.493972	0.469649	0.656146	0.643454
contig101648	0.0326881	0	0.105107	0.0545296
contig101649	0.0667799	0.0137312	0.126881	0.119433
contig10165	14.5005	14.8203	14.3585	13.3715
contig101650	0	0	0	0
contig101651	0	0	0	0
contig101652	0.459442	0.543674	0.396275	0.538202
contig101653	0.832131	1.03671	0.561177	0.787309
contig101654	0.313594	0.285437	0.212634	0.160858
contig101655	0.764642	0.52021	0.601652	0.516489
contig101656	0.886207	0.700942	1.36056	0.882203
contig101657	3.17079	2.97966	2.48118	2.25947
contig101658	1.28501	1.20357	0.941247	0.994784
contig101659	2.76753	3.46524	1.56156	1.44513
contig10166	191.79	145.977	62.3621	30.5148
contig101660	0	0.203668	0.0551372	0.0794013
contig101661	0	0	0	0
contig101662	0.347159	0.187171	0.338947	0.121655
contig101663	0.693336	0.6768	0.386021	0.380922
contig101664	0.936128	1.13324	0.862756	0.47222
contig101665	0	0	0	0
contig101666	0	0	0.0118789	0.0415878
contig101667	0.373799	0.260316	0.456139	0.419999
contig101668	0.49442	0.625806	0.736148	0.557933
contig101669	1.11329	1.05216	0.965164	0.993845
contig10167	66.4266	59.5999	66.4047	60.2321
contig101670	17.2362	16.1956	13.4135	13.9968
contig101671	0.481679	0.572367	0.252178	0.345399
contig101672	0.0471934	0.0443439	0.316883	0.22994
contig101673	3.46448	3.4528	2.52498	2.98815
contig101674	0.581013	0.687287	0.554122	0.486956
contig101675	0.175551	0.276421	0.0941222	0.0561818
contig101676	0.0618257	0.170004	0.0928086	0.108863
contig101677	1.68409	1.08459	2.07086	2.84016
contig101678	0.065779	0	0	0
contig101679	0.0108005	0.036937	0.0366819	0.0136919
contig10168	0	0	0	0
contig101680	0.418649	0.79372	0.404063	0.524468
contig101681	0	0	1.74148	1.67465
contig101682	1.43299	1.60493	1.23841	0.971986
contig101683	1.16044	0.467237	0.191795	0.40064
contig101684	0.352887	0.0952113	0.407666	0.599726
contig101685	0.394457	0.232098	0.289281	0.204684
contig101686	0	0	0.128066	0.0659787
contig101687	0.776479	0.952833	0.401477	0.397481
contig101688	0.27556	0.156129	0.514051	0.181187
contig101689	0.238365	0.194159	0.0629974	0.129565
contig10169	0.654109	0.67071	5.10729	4.42971
contig101690	0.377592	0.241455	0.261221	0.244993
contig101691	1.94346	2.02609	1.98069	1.87826
contig101692	2.24685	3.31648	2.2112	2.22509
contig101693	1.60216	1.10908	1.81588	1.24332
contig101694	1.03286	1.85879	1.16609	0.889054
contig101695	0.893507	0.59818	1.18725	0.910166
contig101696	4.73366	4.05397	3.70526	5.30071
contig101697	2.68066	1.65568	0.623349	0.651829
contig101698	1.17467	1.61406	0.99297	0.577842
contig101699	0.151324	0.218109	0.333927	0.181139
contig1017	10.682	10.582	9.42948	10.2274
contig10170	0.643222	0.308842	5.68453	1.48742
contig101700	0.171746	0.107976	0.186324	0.0997726
contig101701	0	0	0	0
contig101702	2.21062	2.10687	2.05057	2.2686
contig101703	1.10907	1.14009	0.6386	0.50107
contig101704	0	0	0.0258793	0.0379167
contig101705	0.102924	0.149885	0.242495	0.18907
contig101706	2.03542	1.71445	1.80453	1.52124
contig101707	0.321523	0.224506	0.404389	0.211697
contig101708	0	0.0352394	0.0178767	0.0833288
contig101709	2.2451	2.20262	1.31008	1.06727
contig10171	7.45101	5.74195	6.19709	25.8776
contig101710	2.77224	1.88362	1.2771	1.70085
contig101711	0.812711	0.551986	0.29588	0.18077
contig101712	0.934267	1.2698	0.652212	0.819268
contig101713	0.709706	0.653086	1.67902	3.78703
contig101714	5.67899	5.4595	0.105885	0.265983
contig101715	0.370418	0.257565	0.33965	0.378712
contig101716	0.218232	0.0604745	0.21315	0.279453
contig101717	0.474024	0.350506	0.440222	0.302811
contig101718	0	0.192826	0.0998744	0.300393
contig101719	8.61456	8.56418	6.16573	7.9152
contig10172	15.5889	15.2413	13.994	12.4296
contig101720	1.02742	1.10355	1.2547	1.50918
contig101721	0.705544	0.483498	0.439733	0.653886
contig101722	3.0444	2.13602	2.68144	2.49776
contig101723	0.330685	0.700312	0.462545	3.26162
contig101724	0	0	0	0
contig101725	0.0866558	0.627101	0.580071	0.112956
contig101726	4.28817	6.60297	5.04739	3.8944
contig101727	0.0340376	0.0261481	0	0.0672293
contig101728	2.05174	2.69761	1.32198	1.91765
contig101729	0.0371633	0.140862	0.233797	0.263149
contig10173	7.39445	8.73033	6.40487	5.23047
contig101730	0.472591	0.482557	0.309208	0.263105
contig101731	0.473076	0.384911	0.41737	0.469768
contig101732	1.60773	1.31797	1.53516	1.29023
contig101733	2.04774	2.09248	2.87557	4.86112
contig101734	0	0	0	0
contig101735	0.341267	0.389164	0.483757	0.226824
contig101736	1.80304	1.48346	3.02523	2.51752
contig101737	0	0	0	0
contig101738	0	0.126959	4.8985	4.07977
contig101739	3.6709	3.36764	3.56189	2.97852
contig10174	1.09457	1.16564	0.666094	1.57541
contig101740	0.788591	0.444768	0.602762	0.929231
contig101741	0	0	0	0
contig101742	0.903043	0.869889	1.00146	1.18079
contig101743	0.510003	0.976227	0.463354	0.398592
contig101744	0.750763	0.478458	0.903711	0.600718
contig101745	0.607975	0.615128	0.520143	0.495985
contig101746	2.15372	1.9153	1.51841	1.46055
contig101747	0	0	0.454288	0.49205
contig101748	0.880568	0.552222	0.307972	0.156457
contig101749	0.315803	0.409282	0.454677	0.364483
contig10175	0.657218	0.701229	0.699734	0.741375
contig101750	0	0.0133077	0	0.0463488
contig101751	0.705796	1.33886	2.11175	2.45189
contig101752	5.10514	3.1732	5.22761	5.77601
contig101753	0.0285487	0	0	0.0421487
contig101754	5.38268	4.40712	4.86216	3.82555
contig101755	0.390378	0.380898	0.389726	0.118614
contig101756	1.24129	1.64625	0.78513	0.521961
contig101757	0.568962	0.847984	0.633833	0.807633
contig101758	2.54131	2.52154	2.44925	3.25066
contig101759	0	0	0	0
contig10176	3.5509	3.61643	3.77264	3.19755
contig101760	0	0	0.0591845	0
contig101761	1.18482	0.981824	0.669028	1.79269
contig101762	1.00774	0.968431	0.582948	0.91462
contig101763	0.869289	1.02141	0.509873	1.10389
contig101764	1.71596	1.89867	1.16336	1.04601
contig101765	9.82163	6.5996	7.01255	14.9807
contig101766	0.146642	0.093923	0.133766	0.265998
contig101767	1.45609	1.83195	1.29397	1.21574
contig101768	0.509946	0.488145	0.0497901	0
contig101769	0	0.010795	0.0495271	0.0776601
contig10177	23.6211	24.3215	26.5627	28.2851
contig101770	1.3419	1.36204	1.33863	1.15102
contig101771	0.771206	0.748363	0.693248	0.746407
contig101772	0.527098	0.688924	0.46999	0.358221
contig101773	0.675246	0.685372	0.528938	0.669876
contig101774	1.51364	0.887429	1.07035	0.514759
contig101775	2.33474	2.21104	1.63592	1.5604
contig101776	0.274193	0.384075	0.40712	0.399296
contig101777	1.28043	1.47512	0.786575	0.789389
contig101778	3.20758	3.28337	2.0916	2.54924
contig101779	6.02145	2.46932	6.5791	4.5336
contig10178	50.7745	45.5467	49.8421	64.9857
contig101780	0.0529592	0	0.0490857	0.309716
contig101781	0	0	0	0
contig101782	1.26805	1.08237	0.616635	0.552717
contig101783	1.3075	1.41343	1.51361	1.90239
contig101784	1.2998	1.48472	1.46265	1.2799
contig101785	0.493622	0.628862	0.44413	0.546519
contig101786	0	0	0	0
contig101787	0.573632	0.479011	0.629594	0.665245
contig101788	0.910279	0.98496	0.786878	0.649741
contig101789	0.114671	0.165438	0.137925	0.129807
contig10179	1.42555	1.78673	1.24459	2.67386
contig101790	0.699708	0.705233	0.683659	0.782363
contig101791	0	0	0	0
contig101792	0	0.26029	0	0.0654645
contig101793	0.862594	0.868307	0.568658	0.989489
contig101794	0.381492	0.644204	0.519886	0.616444
contig101795	0.211125	0	0.0531948	0.289417
[truncated: 178,110 more rows]
