# Supplementary material for: Activation of a gene network in durum wheat roots exposed to cadmium
Source: BMC Plant Biol. 2018 Oct 16;18:238. doi: 10.1186/s12870-018-1473-4 (PMC6192290; doi:10.1186/s12870-018-1473-4)
Supplement: Supplementary file 3 — Level of expression (FPKM) of shoot samples of Creso and Svevo cvs. In this *.xlsx file are reported the expression levels of about 180,000 contigs in leaves of the Creso and Svevo cvs. The first column enlists the contigs identification numbers. From column B to E are reported the mean expression values (FPKM) observed in the different genotypes and treatments. (XLSX 9732 kb) [file 12870_2018_1473_MOESM3_ESM.xlsx]

## Sheet: Foglio1
gene_id	CRESO		SVEVO
	CTRL	0.5 µM Cd	CTRL	0.5 µM Cd
contig1	3.33389	3.99294	3.25712	4.15061
contig10	234.263	252.553	278.485	288.562
contig100	14.082	10.8711	12.1602	10.1841
contig1000	17.8425	21.3868	16.5407	26.3307
contig10000	0	0	0	0
contig100000	1.38255	1.07212	1.04943	0.43091
contig100001	0	0.0907226	0.0490044	0
contig100002	0.232819	0.130855	0.355423	0.735111
contig100003	0	0	0	0
contig100004	1.18665	1.57843	1.8768	2.03156
contig100005	0.0903679	0.373924	0.475512	0
contig100006	3.35297	3.09294	2.09279	3.08531
contig100007	22.5224	26.6567	31.5336	31.1579
contig100008	0.640902	0.628966	0.558892	0.508146
contig100009	1.78396	1.65464	0.82341	0.80899
contig10001	13.6875	12.0389	36.6682	25.5731
contig100010	0	0.308919	0.74794	0.228468
contig100011	1.28571	1.19453	1.19767	1.65457
contig100012	0	0	0	0
contig100013	0.241334	0.0545523	0.116045	0.251107
contig100014	2.64155	1.97817	2.98186	1.58955
contig100015	0.431743	0.400598	0.378246	0.718874
contig100016	0.0387247	0.113131	0.171805	0
contig100017	0.14586	0.269636	0.27585	0.740952
contig100018	0	0.0834984	0.0874848	0
contig100019	1.16293	1.64342	0.77489	1.08451
contig10002	2.901	2.58048	14.2234	15.674
contig100020	0.386587	0.269989	0.618959	0.114213
contig100021	7.4816	7.30367	5.18178	7.57236
contig100022	1.48436	1.1299	1.30129	1.4143
contig100023	0.049798	0.023305	0.0119039	0.0237055
contig100024	0.159698	0.230074	0.362405	0.238013
contig100025	0.304045	0.863357	0.58342	0.548185
contig100026	0.568432	0.432956	0.27208	0.72348
contig100027	1.40285	1.71006	0.884238	1.19025
contig100028	3.09256	3.02745	2.72489	2.65235
contig100029	0.596236	0.565049	0.385884	0.292533
contig10003	67.9497	65.7585	73.1024	69.2114
contig100030	3.72189	5.10165	6.14347	5.31534
contig100031	0.0595165	0.252449	0.183782	0.313286
contig100032	0.250977	0.286698	0.326688	0.169738
contig100033	4.07979	4.7968	8.57649	5.91662
contig100034	3.586	2.56703	3.41964	4.14866
contig100035	0	0	0	0
contig100036	0.644707	0.81956	0.257036	0.234694
contig100037	1.09783	1.57584	1.10819	0.479691
contig100038	0.676138	1.16844	1.55005	0.886811
contig100039	5.64004	7.94664	8.22437	8.32755
contig10004	0.933512	0.574184	0.535744	0.341131
contig100040	0.196209	0.250602	0.324524	1.47802
contig100041	0	0	0	0
contig100042	0	0	0	0
contig100043	2.567	6.89181	2.4176	4.26111
contig100044	1.18337	1.36714	0.783328	1.03542
contig100045	0.639462	2.92738	5.65256	6.33758
contig100046	0.351968	0.660853	0.578764	0.554766
contig100047	0.578894	0.791398	0.545093	0.396365
contig100048	0.922094	0.906983	0.530746	0.593529
contig100049	0.414274	0.492016	0.822059	1.00746
contig10005	1.07014	0.487781	1.13248	0.334666
contig100050	9.67612	10.6125	14.9309	9.74485
contig100051	0.498304	0.373846	0.333838	0.443746
contig100052	0	0	0	0
contig100053	0	0	0	0
contig100054	0.685843	0.959226	0.135771	0.0528252
contig100055	0	0	0	0
contig100056	0.713017	0.855675	0.712191	0.593257
contig100057	76.916	96.9675	100.214	84.9947
contig100058	0.537651	0.908916	0.422112	0.723782
contig100059	0.00573448	0	0	0
contig10006	0	0	0	0
contig100060	1.24487	1.24533	1.13649	1.2908
contig100061	0.617673	0.100597	0.564548	0.0716738
contig100062	0.85465	0.605349	1.0958	1.30464
contig100063	0.232209	0.152067	0.100264	0.222843
contig100064	0	0	0	0
contig100065	0	0	0	0.104019
contig100066	1.84068	3.23279	2.20772	1.71532
contig100067	0.355292	0.811279	1.06645	1.22332
contig100068	3.06802	1.64114	0.835744	1.05735
contig100069	0.102326	0.0851161	0.0468985	0
contig10007	7.81672	6.625	5.66954	5.23512
contig100070	0.253517	0.265364	0.327437	0.317228
contig100071	0.214741	0.320251	0.31379	0.608926
contig100072	0.0369524	0.024251	0	0
contig100073	0	0	0	0
contig100074	0.410328	0.379777	0.404903	0.36092
contig100075	0	0	0	0.0293454
contig100076	2.5443	1.0116	2.71406	0.619577
contig100077	2.90987	3.68669	2.60386	3.7904
contig100078	0.0480843	0.0603886	0.0217139	0.0865941
contig100079	0.176546	0.591227	0.0971712	0.143191
contig10008	2.30251	3.3217	3.18742	3.38811
contig100080	0.734457	0.938139	0.248154	0.293659
contig100081	16.0322	13.3158	0.0287629	0.26287
contig100082	0.842023	1.00764	0.58147	0.698581
contig100083	0.393164	0.496062	0.257645	0.384694
contig100084	0	0	0	0
contig100085	0.46328	0.542889	0.227247	0.461218
contig100086	0	0	0.0526717	0
contig100087	0.571891	1.05449	0.819409	0.833458
contig100088	0.124894	0.15908	0.126066	0.321619
contig100089	0.635703	0.668412	0.459558	0.769221
contig10009	0	0	0.424167	0.600966
contig100090	0.0580345	0.0878379	0.28559	0.0812308
contig100091	0	0.292166	0.169358	0.475468
contig100092	1.04438	0.80242	0.788833	0.926492
contig100093	0.891159	0.688178	0.743663	0.617636
contig100094	0.360808	0.1107	0.493389	0.392117
contig100095	0.0319764	0.0313032	0.166372	0.0596106
contig100096	0	0	0	0
contig100097	0.155468	0.276132	0.201891	0.404091
contig100098	0.363721	0.7063	0.212854	0.320846
contig100099	0	0	0	0
contig1001	16.5792	10.4793	17.2792	9.27441
contig10010	0	0	0	0
contig100100	0.116557	0.126532	0.979485	0.756749
contig100101	0.89505	1.54277	4.26754	2.60664
contig100102	0.766525	1.05153	4.88565	1.40646
contig100103	0	0	0	0
contig100104	1.66465	2.13295	1.36264	1.74868
contig100105	0.57737	0.624087	0.487544	0.58549
contig100106	0	0	0	0
contig100107	0.490918	0.716851	0.622379	0.584604
contig100108	0.229011	0.122675	0.0290019	0.149269
contig100109	0	0	0	0
contig10011	88.1468	102.554	107.807	101.479
contig100110	1.28448	0.743446	1.30265	0.496276
contig100111	1.00436	1.38875	2.92924	0.449704
contig100112	0.437166	1.58753	1.03137	1.13656
contig100113	1.84892	1.48626	1.31873	1.12868
contig100114	0.514689	0.839437	0.804039	0.977032
contig100115	0	0	0	0
contig100116	0.0599088	0.0971892	0	0.0656563
contig100117	14.0408	13.8295	12.4191	14.7348
contig100118	0	0	0.0388746	0
contig100119	0.34692	0.378185	0.458161	0.481323
contig10012	28.7575	26.591	22.1768	27.022
contig100120	4.69903	6.79517	6.18068	4.26514
contig100121	0.221511	0.592592	0.250496	0
contig100122	0.899873	0.802961	1.02371	0.922723
contig100123	0.0186328	0.00906089	0	0
contig100124	0.276398	0.635277	0.491831	0.286144
contig100125	1.09346	1.39047	0.626165	1.45444
contig100126	0.951066	0.906945	1.01822	0.209757
contig100127	1.28832	0.36119	2.84562	0.496517
contig100128	0.468371	0.698535	1.0129	0.518929
contig100129	0.225386	0.358827	0.153029	0.306239
contig10013	1.33932	1.1945	1.15738	0.847863
contig100130	0.127463	0.14457	0.047387	0.40599
contig100131	1.00056	0.0806272	4.21919	0.0790104
contig100132	0	0	0.0566167	0
contig100133	1.28712	0.424825	0.60797	0.580922
contig100134	0	0	0	0.0368597
contig100135	1.94036	1.90867	1.37896	1.58434
contig100136	0.19102	0.0782266	0.279078	0.200532
contig100137	0	0	0.226808	0.20417
contig100138	30.9226	39.8332	43.4433	34.4673
contig100139	0.508231	0.572822	0.901191	0.463719
contig10014	0	0	0	0
contig100140	0.30401	0.221803	0.163392	0.0844969
contig100141	0.227066	0.253479	0.0996729	0.0858382
contig100142	0.799618	0.582145	1.07957	1.23203
contig100143	0.0835834	0.0358066	0.0997165	0.295355
contig100144	0.22248	0.235012	0.306023	0.122267
contig100145	0.822311	1.00066	1.05841	1.3463
contig100146	0.0795502	0.0896415	0	0
contig100147	0.523186	0.33253	0.248817	0.335224
contig100148	0.2557	0.301334	0.0990364	0.471504
contig100149	2.5223	4.07967	2.56444	1.68391
contig10015	21.925	18.3124	22.3481	17.1044
contig100150	0.0721758	0.121938	0.0404567	0.106357
contig100151	2.33537	2.23006	1.61122	2.36201
contig100152	14.1328	18.0649	15.7823	10.4325
contig100153	0.70565	0.128813	0.206621	0.712843
contig100154	0.651346	1.32605	1.31778	1.59621
contig100155	0	0	0	0
contig100156	0	0	0	0
contig100157	0.738273	0	1.22347	0.115026
contig100158	0.538469	1.29238	0.414354	1.12655
contig100159	0.427396	0.626176	0.290073	0.34367
contig10016	0	0	0	0
contig100160	0.106038	0.109567	0.254872	0.303721
contig100161	0.715724	0.487774	0.607983	0.366934
contig100162	0.372206	0.677372	0.619546	0.323909
contig100163	0.0533058	0	0	0
contig100164	5.76128	4.1343	7.50435	0.920174
contig100165	1.68103	1.72877	1.36863	1.45243
contig100166	0.179283	0.214213	0.362748	0.397941
contig100167	0	0	0	0
contig100168	1.30471	0.893594	0.846691	0.540268
contig100169	1.04488	1.49272	1.11832	0.881135
contig10017	2.94785	3.78863	4.43836	4.18889
contig100170	5.7963	5.55124	5.44259	3.46674
contig100171	0.419487	0.330175	0.452244	0.505339
contig100172	1.37497	1.06863	0.918121	0.893008
contig100173	0.0435547	0	0	0
contig100174	0.451333	2.05125	1.49978	2.27115
contig100175	0.528948	0.641416	1.47007	1.09709
contig100176	2.09571	2.05866	2.80917	2.79709
contig100177	0	0	0.476992	0.673174
contig100178	1.39201	0.360854	0.600096	0.551235
contig100179	0.110597	0.0701159	0.0281374	0.0965748
contig10018	0.118993	0	0.2511	0.106605
contig100180	1.30735	1.44806	0.686017	2.19686
contig100181	0.0720645	0.110275	0.140049	0
contig100182	0.540556	0.481996	0.592244	0.487785
contig100183	0	0	0	0
contig100184	0.468712	0.765	0.298874	0.346484
contig100185	0.10477	0.13946	0.162299	0.26121
contig100186	0.351413	0.382398	0.572918	0.621886
contig100187	0.0929834	0.160961	0.250399	0.348978
contig100188	0	0	0	0
contig100189	0	0	0	0
contig10019	18.8003	20.3055	18.1316	17.9149
contig100190	0.971767	2.10953	0.259922	0.163034
contig100191	8.61369	3.01772	10.9349	0.489752
contig100192	0	0.0652954	0	0.0923392
contig100193	0.462538	0.601882	0.193848	0.315315
contig100194	1.31674	1.07092	1.56383	2.91774
contig100195	0	0	0	0.0937777
contig100196	0.210263	0.505966	0.15678	0.287579
contig100197	3.14898	2.77775	3.61199	2.92754
contig100198	0	0	0	0
contig100199	0.107993	0.032479	0.117314	0
contig1002	0	0	0	0
contig10020	0.557427	0.971722	0.888725	2.81718
contig100200	10.2375	11.4532	13.1559	7.86419
contig100201	0.292888	0.189667	0.345345	0.43392
contig100202	0	0	0	0
contig100203	0.959885	1.59033	0.472819	1.10958
contig100204	0	0	0	0.0135841
contig100205	0.132848	0.0938393	0.518838	0.0706567
contig100206	1.16214	1.09518	0.757871	1.11995
contig100207	2.03923	3.55301	2.86242	3.09586
contig100208	0	0	0	0
contig100209	30.8364	45.9359	47.1742	70.695
contig10021	22.6771	18.0591	17.2251	15.4174
contig100210	0.428181	0.311511	0.691212	0.301477
contig100211	0	0	0.00615421	0
contig100212	6.38618	6.93619	4.78553	3.28789
contig100213	0.161686	0.187671	0.139522	0.206758
contig100214	0.712486	0.47813	0.1632	0.445276
contig100215	1.92467	1.95511	0.884602	1.17414
contig100216	3.34941	3.54989	3.25843	2.38612
contig100217	1.2129	1.34869	0.412443	0.687247
contig100218	0.364737	0.463846	0.165871	0.0782612
contig100219	0.288314	0.396641	0.386531	0.542824
contig10022	39.1248	35.2118	33.2936	32.0029
contig100220	0.605233	1.1404	0.450135	0.905664
contig100221	0	0.423782	0	0.313351
contig100222	0.0390323	0.106108	0.0977422	0.143447
contig100223	0.0565446	0.290436	0.12896	0.0950979
contig100224	5.44009	4.3993	5.87504	4.70587
contig100225	0	0.0416034	0.0922107	0.51127
contig100226	2.168	1.1655	1.75112	1.14224
contig100227	0.0606252	0.115082	0.0710633	0.113543
contig100228	0	0	0	0
contig100229	0	0	0	0
contig10023	9.04329	12.0553	9.00699	14.0754
contig100230	0.56761	0.478295	0.269547	0.520839
contig100231	1.16459	1.31882	1.46347	0.84711
contig100232	0.19115	0.230244	0.383009	0.201108
contig100233	12.4143	14.2468	25.3286	20.7448
contig100234	0.101277	0.12684	0.0867719	0.121923
contig100235	1.42015	1.69849	1.12183	2.06556
contig100236	1.02012	1.35565	1.27366	1.16523
contig100237	1.14845	0.731462	1.05125	0.636936
contig100238	6.57109	6.11956	6.18226	7.28985
contig100239	0	0	0	0
contig10024	9.03711	8.34759	8.6143	9.54404
contig100240	0	0.00923094	0	0.0248561
contig100241	0.713243	1.07314	0.208622	0.369034
contig100242	0.0883848	0.176133	0.0391992	0.128444
contig100243	2.44139	2.78438	2.99316	2.15305
contig100244	5.11537	3.77772	3.01726	2.06937
contig100245	0.333254	0.248814	0.339588	0.39294
contig100246	0	0	0.12914	0.176968
contig100247	0.625679	0.539077	0.473999	0.407186
contig100248	0.0570339	0.0328665	0.0965468	0
contig100249	0.657739	1.31693	0.958139	1.21052
contig10025	0.346785	0.638421	0.134598	0.359931
contig100250	0.328484	1.70583	0.927477	0.581126
contig100251	0.833748	0.960983	1.09628	0.909986
contig100252	0.506487	0.200738	0.746051	0.581346
contig100253	0.0802046	0.419703	0.391722	0
contig100254	7.5547	1.34539	1.52343	0.811761
contig100255	10.0148	11.6895	2.00833	1.96926
contig100256	1.18061	2.20163	1.95601	1.25093
contig100257	0.431802	2.49843	1.28481	2.51089
contig100258	1.02529	0.569579	0.748584	1.10335
contig100259	1.07338	1.84881	3.33241	1.75393
contig10026	0	0	0	0
contig100260	0.789318	1.27645	0.569136	1.94362
contig100261	0.206911	0.130045	0.0501299	0.10312
contig100262	0.296892	0.261191	0.561506	0.202219
contig100263	0.139648	0.129893	0.397858	0.398528
contig100264	0.563967	0.326517	0.248971	0.468932
contig100265	0.862124	0.446851	0.931467	0.226122
contig100266	0	0	0.375301	0.462217
contig100267	0.50981	0.612477	0.417515	0.445059
contig100268	0	0	0	0
contig100269	0.0770829	0.18016	0.0784831	0.182518
contig10027	0	0.0115879	0.0314353	0
contig100270	0.0678016	0	0	0
contig100271	2.44652	4.14571	4.30713	3.87668
contig100272	3.54964	1.64691	4.54734	2.03612
contig100273	1.21961	1.11546	0.914371	1.37173
contig100274	0	0.128987	0	0.0152217
contig100275	5.69774	5.92339	4.98162	3.46228
contig100276	165.884	150.279	151.112	89.6965
contig100277	0.173133	0.209108	0.0831313	0.297156
contig100278	0	0	2.3676	2.12798
contig100279	0.669032	0.45185	0.498675	0.644054
contig10028	0.213072	0.320267	0.502349	0.0524833
contig100280	4.7744	2.42596	10.1257	3.3753
contig100281	0.305512	0.664241	0.389109	0.667924
contig100282	0.0727325	0	0.069841	0.0396493
contig100283	7.95751	3.33491	7.88089	1.48076
contig100284	1.83237	1.45452	1.47218	1.26448
contig100285	5.82762	4.57045	4.61231	3.05126
contig100286	42.0215	36.8645	38.3499	24.6374
contig100287	33.7279	38.8218	36.5464	21.4889
contig100288	1.90397	2.08001	1.34107	1.85396
contig100289	11.3763	7.75718	9.71958	5.0038
contig10029	1.8197	2.35573	1.44491	1.99855
contig100290	2.50141	1.91969	2.2426	2.03769
contig100291	0	0	0.098458	0.167723
contig100292	9.76158	8.66139	10.4358	7.39884
contig100293	0	0	0.0762037	0.0180667
contig100294	2.40281	1.60047	3.17603	0.359867
contig100295	1.93552	0.954467	1.29302	0.851792
contig100296	0.284263	0.291011	0.320795	0.287454
contig100297	0.0338213	0.017577	0	0
contig100298	1.88348	1.58003	1.20256	1.41864
contig100299	0.191404	0.469719	1.18374	0.642394
contig1003	0.288092	0.881844	0.230393	0.643201
contig10030	2.25948	1.5983	18.4845	23.2016
contig100300	0.773914	0.379047	0.863984	0.507175
contig100301	1.13677	1.30608	0.827569	1.15482
contig100302	0.360318	0.740817	0.116697	0.149203
contig100303	0	0	1.90535	1.18766
contig100304	0.0909052	0.0628323	0.0900658	0.0667655
contig100305	12.2517	13.4717	13.4397	12.1244
contig100306	0.172426	0.0518629	0.0398562	0
contig100307	0	0.00976092	0	0
contig100308	0	0	8.81565	7.58516
contig100309	1.24431	2.34838	2.78406	2.68548
contig10031	0	0.0489749	0.0337064	0.0736943
contig100310	0	0	0	0
contig100311	2.68618	4.06485	1.12209	2.0193
contig100312	4.27778	2.03105	1.68899	1.28429
contig100313	0	0	0.0458154	0
contig100314	0.762532	1.20639	0.690163	1.61812
contig100315	5.62467	9.22737	10.1752	6.80307
contig100316	0.273652	0.0746982	0.260679	0.29598
contig100317	0	0	0	0
contig100318	5.37387	5.29641	5.54027	2.06057
contig100319	3.19536	5.04353	4.14991	3.10826
contig10032	0.451691	0.270906	0.378039	0.0767581
contig100320	0	0	0.0908975	0
contig100321	0.171651	0.291102	0.0160887	0.199556
contig100322	0.110122	0.975455	0.678135	0.807277
contig100323	0.229205	0.0754296	0.329349	0.0762679
contig100324	0	0	0	0
contig100325	0	0	0	0
contig100326	0.425164	0.433813	0.576015	0.310618
contig100327	0	0	0	0
contig100328	0.811031	0.750685	0.274724	0.621076
contig100329	0	0	0	0
contig10033	0	0	0	0
contig100330	1.41438	1.15302	1.32225	1.04595
contig100331	0.684682	1.05835	0.359583	0.440239
contig100332	1.30058	0.88562	0.69583	0.465999
contig100333	2.48439	3.83036	1.78267	4.65125
contig100334	3.44366	5.6997	3.37112	2.26376
contig100335	0	0	0	0
contig100336	0.566359	0.348066	0.193344	0
contig100337	1.42856	1.20441	1.38775	1.30178
contig100338	0.18056	0.398451	0.310326	0.486905
contig100339	0.0854405	0.218781	0.24429	0.675226
contig10034	0	0	0	0
contig100340	0.152154	0.15839	0.0880964	0.190953
contig100341	2.1644	1.40316	1.20143	1.83817
contig100342	0.134385	0.0595271	0.273404	0.125526
contig100343	0	0	0	0
contig100344	0.484918	0.262095	0.211306	0.345114
contig100345	0	0	0	0
contig100346	0.0358615	0.132619	0.21977	0.0721309
contig100347	3.00578	2.68029	2.03632	2.30604
contig100348	1.36259	0.771446	1.13276	1.03424
contig100349	0.68519	0.640637	0.776306	0.327799
contig10035	4.6926	5.04374	6.58144	7.02074
contig100350	1.58712	1.9032	0.974209	1.84537
contig100351	0.991549	1.20399	0.794828	0.942222
contig100352	3.9691	2.73168	1.8879	1.82214
contig100353	0.51955	0.591056	0.647507	0.382828
contig100354	0.0741356	0.147414	0	0.121702
contig100355	0.291881	0	0.309428	0.0931043
contig100356	1.15096	1.12777	0.714458	1.4531
contig100357	0.187218	0.11422	0.157099	0.0810619
contig100358	0	0.0531172	9.9569	7.29218
contig100359	2.18511	1.91378	1.10866	0.822653
contig10036	18.11	11.6794	17.3125	9.87644
contig100360	4.8352	4.04555	2.86748	2.93152
contig100361	0.431671	0.295061	0.279738	0.549425
contig100362	0.219218	0.262644	0.0691722	0.295009
contig100363	0	0.14958	0.0481605	0
contig100364	0.53468	0.672329	0.400718	0.354133
contig100365	1.51956	1.20823	1.05581	0.851713
contig100366	0.0905974	0.338549	0.100511	0.274078
contig100367	0.0793664	0.122574	0.109825	0.0910208
contig100368	0	0	0	0
contig100369	0	0	0	0
contig10037	1.55545	1.64494	2.6553	1.89441
contig100370	0.814736	0.917201	1.04708	0.707131
contig100371	0.446857	0.413565	0.439498	0.443488
contig100372	0.133325	0.448415	0.118406	0.343277
contig100373	0.0129118	0	0.0296145	0
contig100374	0	0	0.0242184	0.0398236
contig100375	0.746907	0.582035	0.415885	0.190519
contig100376	0.242752	0.162098	0.0842927	0
contig100377	0	0	0	0
contig100378	0.153041	0	0	0
contig100379	0.0953329	0.0802457	0.162023	0.0346461
contig10038	11.4483	14.7059	13.8908	21.329
contig100380	0.110448	0.240891	0	0.280763
contig100381	2.35034	2.076	3.12271	2.46505
contig100382	10.9505	1.35079	15.2044	0.297117
contig100383	0.156535	0.227569	0.170869	0.245303
contig100384	0	0	0	0.128663
contig100385	0	0	0	0.0588966
contig100386	0.071221	0	0.291156	0.283385
contig100387	0.0639507	0	0	0
contig100388	0	0	0	0
contig100389	0.103742	0.128849	0.235245	0.221812
contig10039	13.3035	15.3723	12.5805	19.8703
contig100390	0.45417	0.239903	0.363155	0.375491
contig100391	0.392335	0.784191	0.264612	0.506392
contig100392	0	0	0	0
contig100393	2.08305	1.97874	2.76898	1.93638
contig100394	0	0	0.0886865	0.0500969
contig100395	0.936319	1.08727	1.05104	1.6351
contig100396	0.0328216	0	0.0367017	0.0929505
contig100397	0.0507742	0.0161206	0.0304353	0.063453
contig100398	14.5155	13.8305	21.3713	11.3569
contig100399	0	0	0	0
contig1004	13.701	9.46658	14.1148	12.4841
contig10040	50.8659	44.7559	68.1895	45.4086
contig100400	8.53951	10.2921	8.92801	7.25682
contig100401	0	0	0	0
contig100402	3.98742	3.00178	6.87749	3.15853
contig100403	0.664129	0.659814	0.404559	0.73263
contig100404	0	0	0	0
contig100405	0.184773	0	0	0
contig100406	0	0	0	0
contig100407	0.603971	0.64074	0.457247	0.717735
contig100408	0.188989	0.524393	0.35027	0.575137
contig100409	0	0	0.0141567	0
contig10041	0.534552	0.37986	0.582207	0.513114
contig100410	0.021416	0.0248201	0.601259	0.958161
contig100411	0.0288497	0.0910833	0.0390642	0.0885022
contig100412	0.831165	1.45967	1.56897	0.990574
contig100413	0	0.157759	0.0734937	0
contig100414	0	0.0315865	0	0
contig100415	1.37864	2.39887	1.34234	1.00417
contig100416	2.26735	2.8984	1.52216	1.41364
contig100417	0	0	3.94633	2.84341
contig100418	0.342587	0.927531	0.11161	0.22831
contig100419	8.40358	12.5377	5.9827	6.31249
contig10042	16.3624	14.3561	13.6513	13.8829
contig100420	0.76458	0.477262	3.64088	0.732263
contig100421	0	0	0	0
contig100422	0	0.119269	0.0885749	0.118158
contig100423	0.0862893	0.0973231	0	0
contig100424	0.133392	0.12346	0.309076	0.180676
contig100425	0.908682	0.592768	0.588589	0.600547
contig100426	1.75679	0.991882	1.716	2.07242
contig100427	0.895896	1.81753	1.52979	2.59412
contig100428	2.21523	1.29414	0.693884	0.613635
contig100429	0.335355	0.187542	0.269166	0.506704
contig10043	89.9493	65.5634	75.0809	55.0424
contig100430	0.192857	0.378241	0.155273	0.283581
contig100431	0.117663	0.133625	0.0224377	0.0310953
contig100432	5.01422	7.3568	7.24289	5.71416
contig100433	2.21423	1.21085	1.36316	0.960713
contig100434	0	0	0	0
contig100435	2.12536	1.21115	0.790487	1.26466
contig100436	0.356391	0.645013	0.346961	0.213984
contig100437	0.0679478	0.149342	0.331351	0.247725
contig100438	0.78104	0.474037	0.43346	0.318369
contig100439	0	0	0	0
contig10044	3.03334	2.80668	3.32052	3.80242
contig100440	0.205156	0.213982	0.0721792	0.124317
contig100441	1.08167	0.891546	1.13423	1.00203
contig100442	2.6548	2.51356	3.2095	2.38622
contig100443	0.891633	1.38545	1.01593	0.827681
contig100444	6.37049	7.58668	5.40727	6.79233
contig100445	0	0	0	0.112597
contig100446	0.761141	1.3765	1.11093	1.82862
contig100447	22.7795	14.3544	27.1267	9.03756
contig100448	4.2033	3.9485	5.7504	5.19796
contig100449	0.390287	0.440608	1.13905	0.45911
contig10045	14.5811	22.1028	13.2262	17.9396
contig100450	0.429663	0.433877	0	0.254803
contig100451	0.744912	1.22981	0.513555	1.0606
contig100452	0.900426	1.41255	1.22341	1.12129
contig100453	2.0945	2.25551	1.9604	1.98542
contig100454	0.426948	0.552912	0.3596	0.52395
contig100455	0.351611	0.529644	0.401522	0.556409
contig100456	0.289402	5.75296	1.21764	7.2685
contig100457	1.89503	0.91463	1.53422	0.814577
contig100458	0.236575	0.153459	0.199866	0.264762
contig100459	1.28565	0.941156	0.662758	0.670309
contig10046	12.4401	14.1975	12.5339	12.9427
contig100460	1.1108	0.95692	1.4731	1.14034
contig100461	0.247933	0.411561	0.417263	0.396239
contig100462	8.69612	9.04013	9.15054	12.4771
contig100463	0.253883	0.285454	0.213563	0.494167
contig100464	0	0	0	0.394936
contig100465	0.394628	0.483534	0.391307	0.370681
contig100466	0	0	0	0.0403216
contig100467	0.133869	0.0835595	0.0546065	0.330175
contig100468	0.0940071	0.11236	0.145323	0.102428
contig100469	1.88026	1.99075	0.982564	1.16472
contig10047	5.57502	6.1329	4.61721	8.06178
contig100470	0	0	0	0
contig100471	0.0908168	0	0.0618492	0.0967446
contig100472	1.50142	1.51049	1.82271	1.86132
contig100473	1.50355	2.24895	1.71271	0.893763
contig100474	1.21591	0.668638	1.02475	0.637517
contig100475	0.200406	0.20463	0.200547	0.339216
contig100476	0	0.329027	0.0845299	0.69418
contig100477	0	0	0.0164563	0
contig100478	0.826867	0.642722	0.283988	0.303945
contig100479	0.618647	0.873855	0.357843	0.421854
contig10048	34.1121	25.9583	25.4735	27.1245
contig100480	0.876966	0.754217	0.549813	0.703521
contig100481	0.0619475	0.136682	0.0965572	0
contig100482	0.154918	0.19755	0.100206	0.183895
contig100483	0.129842	0.254974	0.321603	0.209947
contig100484	0	0	0	0
contig100485	0.700825	0.314348	0.313363	0.553874
contig100486	5.69929	5.08935	5.60107	3.57494
contig100487	0.200197	0.373319	0.217723	0.266326
contig100488	0.821117	0.790917	0.121887	0.932113
contig100489	0.728888	0.574381	0.238379	0.0623598
contig10049	12.7012	14.5478	11.9303	12.1204
contig100490	1.52431	1.02125	1.01157	0.877603
contig100491	0.0414915	0.0858271	0	0.0433287
contig100492	1.05007	0.620523	0.90258	1.19791
contig100493	10.0174	8.9837	6.90365	6.91027
contig100494	0.975347	2.09779	1.43352	2.9779
contig100495	0.203222	0.296774	0.0513023	0.715328
contig100496	0.448887	0.538029	0.222338	0.696818
contig100497	0.663313	0.115027	0.698271	0.0839984
contig100498	0.630027	0.556256	0.39373	0.421223
contig100499	3.3416	4.17625	4.19447	3.12812
contig1005	0	0	0	0.16803
contig10050	8.54241	9.63525	8.68413	8.4231
contig100500	0	0	0	0
contig100501	0	0	0.0441291	0.0736044
contig100502	1.65125	2.45021	1.57192	2.67546
contig100503	0.877832	0.59003	0.314517	0.582071
contig100504	2.31648	1.90743	1.53542	1.36526
contig100505	1.23698	0.897046	1.68322	0.745055
contig100506	1.14029	0.912847	1.25959	0.948131
contig100507	4.38279	2.62134	3.49918	4.55137
contig100508	0.589985	0.766568	0.476772	0.477924
contig100509	0	0	0.0353646	0
contig10051	3.35286	4.30957	3.61838	4.96607
contig100510	0	0	0	0
contig100511	0	0.246748	0.147747	0
contig100512	0.616296	0.673942	0.731971	0.411416
contig100513	0	0	0.0187487	0
contig100514	0	0	0	0
contig100515	0	0	0	0
contig100516	0.402407	0.176932	0.263169	0.112907
contig100517	4.54429	2.82028	3.28289	2.90761
contig100518	0.132669	0.425931	0.125233	0.322531
contig100519	0.115801	0.368978	0.119113	0.376837
contig10052	2.61136	2.99634	2.6134	3.24489
contig100520	0	0	0	0
contig100521	0.0811904	0.367624	0.0976757	0.161908
contig100522	0.833946	1.84716	0.616891	1.31729
contig100523	0	0	0	0
contig100524	0	0	0	0
contig100525	0	0	0	0
contig100526	2.41173	2.39946	1.93671	1.35636
contig100527	0.822676	0.655209	0.722617	1.15663
contig100528	3.09933	2.81287	2.50338	3.10723
contig100529	0.324342	0	0.39912	0.270222
contig10053	12.42	13.0357	11.7043	10.1667
contig100530	0.311059	0.401887	0	0.31511
contig100531	4.75196	2.66325	3.26299	2.12098
contig100532	0.731827	0.884496	0.246125	0.768225
contig100533	0.438207	0.346137	0.227418	0.695168
contig100534	0.596485	0.820088	0.495423	0.657165
contig100535	1.36571	3.14082	1.53512	1.30432
contig100536	3.05653	2.10382	2.58548	1.43266
contig100537	0.207975	0.0898085	0.383296	0.11375
contig100538	0	0	0	0
contig100539	1.10399	1.12937	1.00838	0.371856
contig10054	20.0489	35.8354	17.3183	14.2866
contig100540	1.00882	0.789744	0.726701	0.574173
contig100541	1.75917	1.68506	1.79718	2.37412
contig100542	0.474775	0.419056	0.344879	0.625128
contig100543	0.284871	0.402435	0.312549	0.413188
contig100544	0.289852	0	0.0693818	0.198911
contig100545	0.355399	0.353091	0.386382	0.225349
contig100546	0.337935	0.472315	0.549456	0.440915
contig100547	0	0	0	0
contig100548	0.61303	0.440401	0.119072	1.20509
contig100549	6.71454	6.69864	5.31104	5.6048
contig10055	0.756297	0.895458	0.567226	0.556982
contig100550	181.644	154.285	180.805	116.986
contig100551	24.7749	10.0617	9.0853	1.99687
contig100552	5.82072	3.1849	4.24222	6.13552
contig100553	0.281363	0.330008	0.127224	0.222663
contig100554	0.355749	0.392385	0.0443602	0.407424
contig100555	0.464692	0.034154	1.06823	0.341635
contig100556	0.564022	0.246778	0.668751	0.689452
contig100557	0.114142	0.252793	0.83131	1.43012
contig100558	0.15039	0.0619808	0.115799	0.0475583
contig100559	0	0.107429	0	0
contig10056	53.4809	52.0042	53.3826	60.6226
contig100560	0.274995	0.212796	0.346911	0.199473
contig100561	1.01742	1.2959	2.90472	1.55579
contig100562	0	0.182195	0.321076	0.179231
contig100563	1.12567	0.466928	0.555222	0.299272
contig100564	0.633234	0.621068	0.633885	0.539102
contig100565	0	0	0	0
contig100566	0.373346	1.23599	0.676659	1.28344
contig100567	0.46853	0.626562	0.217329	0.3255
contig100568	0.0889064	0.0531009	0.0764172	0.0906392
contig100569	0	0	0	0.0211273
contig10057	0.6376	0.925529	0.540164	0.292387
contig100570	1.31023	1.23629	0.759578	1.65451
contig100571	0.624316	1.40429	0.58297	0.872814
contig100572	0	0	0	0
contig100573	0	0	0.105017	0
contig100574	0.272073	0	0.129746	0.0601309
contig100575	0	0	0	0
contig100576	0.429195	0.363812	0.406493	0.385984
contig100577	0.126992	0.122227	0.151896	0.0812184
contig100578	0	0	0	0
contig100579	1.31214	1.24285	1.09329	0.990501
contig10058	81.822	71.3066	67.6743	56.8303
contig100580	2.46215	3.08522	2.49352	3.26094
contig100581	0.306837	0.272807	0.124955	0.290841
contig100582	0.614573	0.363161	0.374903	0.452326
contig100583	0.22163	0.141844	0.293494	0.0542347
contig100584	0.461755	0.894854	0.650811	1.0314
contig100585	2.1834	0.821903	0.984449	0.775123
contig100586	0	0.396302	0.304676	0.897579
contig100587	1.4482	3.41518	3.3138	2.59219
contig100588	0.256188	0.225756	0.338771	0.753891
contig100589	0.377552	0.190787	0.561096	0.141152
contig10059	1.75712	4.86922	1.21578	2.61393
contig100590	8.3535	5.32167	6.7069	2.6018
contig100591	51.6659	42.2494	62.0669	36.9931
contig100592	0	0.208638	0	0.109059
contig100593	0	0	0.359578	1.23817
contig100594	0.387889	0.668346	0.543087	0.831626
contig100595	30.462	30.7321	35.0622	16.3613
contig100596	0.13029	0.25036	0.265174	0.246996
contig100597	0	0	0	0
contig100598	0	0	0	0
contig100599	0	0	0.0357001	0
contig1006	14.0014	16.3461	15.6491	13.171
contig10060	7.25886	7.52206	7.92187	5.64477
contig100600	0.61032	0.767805	0.926257	1.24346
contig100601	0	0	0	0
contig100602	0.637617	0.981852	0.224099	0.579529
contig100603	1.30296	1.67148	0.356313	1.35356
contig100604	0.208014	0.685426	0.245299	0.1088
contig100605	0.0986339	0.0592215	0	0
contig100606	0	0	0	0
contig100607	0.416465	0.221706	0.256802	0.127902
contig100608	0.0959868	0.292288	0.146782	0.360724
contig100609	0	0	0	0
contig10061	20.2845	18.3266	17.7927	21.5798
contig100610	0.154976	0.409991	0	0
contig100611	0.245305	0.342256	0.131624	0.206366
contig100612	0.672864	0.865249	0.494404	0.54748
contig100613	0.0468442	0.0762606	0.336382	0.201964
contig100614	1.22262	0.564809	0.404417	0.662077
contig100615	1.14389	0.861028	1.08891	0.971808
contig100616	0.960569	0.406373	0.609153	0.0977563
contig100617	0.565046	0.70421	0.438987	0.225609
contig100618	1.47003	0.803705	1.54957	0.432396
contig100619	0.561974	0.185249	0	1.77598
contig10062	2.27093	1.97751	1.94988	2.26044
contig100620	0.611626	0.671788	0.302669	0.939196
contig100621	0.193199	0.15833	0.211825	0.339507
contig100622	0.138219	0.250353	0	0.127984
contig100623	0.119312	0.160474	0.0499918	0.127224
contig100624	0.424559	0.572695	0.44799	0.778957
contig100625	0	0	0	0.0341776
contig100626	0.260698	0.146682	0.107334	0.231223
contig100627	0	0	0	0
contig100628	1.57696	2.11132	1.17345	0.656109
contig100629	1.33702	1.00071	0.814765	1.10475
contig10063	5.26595	6.27871	5.64914	7.01279
contig100630	0	0	0	0
contig100631	0.0712881	0.0935314	0.107975	0.271568
contig100632	1.07935	1.19548	0.594486	1.40003
contig100633	0.723845	0.382322	0.456489	0.467257
contig100634	1.65169	0.843003	1.45039	1.19192
contig100635	0.189003	0	0.124833	0.176585
contig100636	0	0.433764	0.140402	0.282844
contig100637	0.553496	0.942007	1.29467	1.63985
contig100638	0.14414	0.262852	0.0996637	0.168407
contig100639	1.41201	0.438012	0.852799	1.02726
contig10064	0.303707	0.621974	1.4358	0.384599
contig100640	0.105264	0.11836	0.688442	0.273214
contig100641	0.346989	0.265211	0.127454	0.114212
contig100642	0.125322	0.0584629	0.0907391	0.0589478
contig100643	0	0.107007	0.108749	0.11204
contig100644	1.33827	1.95317	1.6976	1.60433
contig100645	0	0	0	0
contig100646	0.36187	0.296328	0.645916	0.48389
contig100647	0.808104	0.684543	1.24946	1.26314
contig100648	0.95959	0.504645	1.32329	0.633669
contig100649	0	0.340968	0	0.390433
contig10065	0.352118	0.365673	1.87886	2.50275
contig100650	0.678444	0.599721	0.479738	0.449469
contig100651	2.59664	2.77666	2.52073	2.27858
contig100652	1.26052	2.28122	0.708403	0.939506
contig100653	0.654892	0.793647	0.763122	0.835348
contig100654	0.121377	0.310078	0.387421	0.137092
contig100655	0	0	0.889085	0.952457
contig100656	0.951252	1.22611	1.57239	1.17221
contig100657	1.38047	1.34179	1.3267	0.873292
contig100658	0	0	0	0
contig100659	0.26535	0.51161	0.2758	0.557497
contig10066	3.08086	3.10976	3.56123	3.30349
contig100660	4.78988	4.80529	2.38934	3.22811
contig100661	0.524974	0.648898	0.63847	1.51735
contig100662	2.18572	2.65409	2.02752	1.94598
contig100663	0	0.0785972	0.0960695	0.16182
contig100664	0	0	0.0171405	0
contig100665	0.0269417	0	0	0
contig100666	0	0	0	0
contig100667	0.0566074	0.0596264	0.100254	0.0332504
contig100668	0.0355749	0.138438	0.363851	0.344483
contig100669	0.0661871	0.32099	0.407538	0.566782
contig10067	4.2867	4.50027	5.21777	4.06809
contig100670	0	0	0.221789	0.365563
contig100671	0.186203	0.0564797	0.253252	0.304959
contig100672	0.0142256	0.0185213	0.0385204	0.0510707
contig100673	0.335406	0.426366	0.31527	0.271564
contig100674	0	0	0	0
contig100675	9.10289	11.1726	12.7993	8.68041
contig100676	0.212802	0.166202	0.165551	0
contig100677	0	0	0	0
contig100678	1.11139	0.918065	1.31664	0.348986
contig100679	3.5992	4.79613	2.26333	2.29844
contig10068	9.14502	6.59915	9.15343	6.12717
contig100680	2.01752	2.5403	2.68827	3.11863
contig100681	5.58118	4.75966	5.98744	4.73416
contig100682	0.0503144	0	0.0106714	0.0211625
contig100683	3.82591	6.11413	4.6252	3.75633
contig100684	0	0	0	0
contig100685	1.12666	1.25111	1.11198	0.716412
contig100686	0	0	0	0
contig100687	0.148684	0.0990667	0.0733789	0.0470055
contig100688	0.758345	0.522788	0.734596	1.01009
contig100689	3.99842	4.71622	5.04496	6.44994
contig10069	134.432	74.9806	200.912	184.944
contig100690	6.30146	4.57879	4.68851	4.11635
contig100691	1.42088	1.1041	1.20959	1.28122
contig100692	0	0	0.131784	0.125514
contig100693	1.05059	1.07677	0.295611	0.40321
contig100694	0.318324	0.263103	0.268413	0.324599
contig100695	1.07447	1.75395	0.991614	1.58715
contig100696	0.150622	0.251522	0.146987	0.101436
contig100697	0	0	0	0
contig100698	0.0342382	0	0	0
contig100699	0.616286	0.640913	0.799355	0.267155
contig1007	22.6738	20.1208	27.6295	28.9282
contig10070	9.75131	8.46395	6.67869	7.22769
contig100700	2.55199	2.49438	1.40926	1.77259
contig100701	0.0953653	0.0540347	0.012254	0.0427047
contig100702	0.443464	0.499022	0.873462	0.854627
contig100703	0.980369	0.968283	0.42536	0.545672
contig100704	3.88465	1.68392	3.91525	0.83358
contig100705	0	0	0	0
contig100706	0.0619964	0	0.0499508	0.0727835
contig100707	0.400263	0.636268	0.372658	0.383157
contig100708	5.73337	5.4987	5.54834	7.34357
contig100709	1.53567	0.53267	0.713291	0.64897
contig10071	0	0	0	0
contig100710	0.0784473	0.191843	0.292828	0.254035
contig100711	1.17	0.972872	0.226194	0.742234
contig100712	0.175697	0	0	0
contig100713	0.0377395	0.0346808	0.0337298	0.032251
contig100714	0.354541	0.785891	0.320622	0.490393
contig100715	0.162269	0.0668006	0.231023	0.182847
contig100716	0.143373	0.10058	0.18328	0.126276
contig100717	3.67657	3.81951	2.60643	2.10772
contig100718	0.853393	0.323663	0.274085	0.18801
contig100719	0.0972098	0.0799618	0.0928524	0.133166
contig10072	0	0	0	0
contig100720	0.241532	0.269191	0.215184	0.267868
contig100721	0.385354	0.568924	0.685424	0.639464
contig100722	0.0422568	0.135141	0	0
contig100723	0.688253	0.875472	0.504381	0.0620922
contig100724	0.514006	0	0.204242	0
contig100725	0.037854	0	0.104819	0.274653
contig100726	2.28993	2.40204	2.00117	2.63439
contig100727	0	0	0	0.023748
contig100728	0.0677032	0.259064	0.0745378	0.09736
contig100729	3.77924	2.68748	4.52695	4.89186
contig10073	8.28801	12.0492	26.1136	40.0117
contig100730	3.7995	4.59162	3.86908	4.82933
contig100731	0.434015	0.229558	0.337225	0.445888
contig100732	0.0809527	0.121389	0.143487	0.162096
contig100733	0	0	0	0
contig100734	0.262967	0.0775008	0.407404	0.142281
contig100735	0.235519	0.321119	0.467344	0.287724
contig100736	0.1207	0.086608	0.0998162	0.11877
contig100737	0	0	0.0663836	0.430031
contig100738	0.582554	0.785857	0.337958	0.692125
contig100739	1.28372	0.896445	0.755624	1.23897
contig10074	1.38221	0.743058	1.3627	0.897823
contig100740	61.9482	45.9967	53.0693	33.7297
contig100741	0.143332	0.222305	0.161603	0.168172
contig100742	0	0	0.128811	0
contig100743	19.1929	20.4266	13.4968	12.6702
contig100744	8.06858	9.44706	6.9546	7.25497
contig100745	0.0737765	0.203509	0.146041	0.145573
contig100746	0.605417	0.970487	0.43821	0.802213
contig100747	0.144977	0.279848	0.198015	0.220825
contig100748	0.177238	0.537248	0.64763	0.439982
contig100749	1.16381	0.46638	0.999039	0.334838
contig10075	2.6433	2.89555	2.8274	2.48039
contig100750	0.217326	0.213492	0.0307758	0.0537398
contig100751	0.619314	0.539585	0.652782	0.463314
contig100752	0.31122	0.262932	0.207678	0.222051
contig100753	18.4199	17.6488	15.9461	20.6902
contig100754	0.0497116	0.103551	0	0
contig100755	1.55165	1.26439	1.58765	1.34631
contig100756	0	0	0	0
contig100757	0.265921	0.460503	0	0
contig100758	0.186142	0.349715	0.313171	0.288521
contig100759	0.488431	0.499508	0.280383	0.303735
contig10076	0	0	0	0
contig100760	0.562314	0.303933	0.876965	0.458431
contig100761	1.72371	2.36187	2.31286	2.20242
contig100762	0.677775	0.595707	0.620789	0.517511
contig100763	0.0105915	0.0130306	0.00693022	0.0516876
contig100764	0.0504523	0	0	0.154906
contig100765	0.203984	0	0.522552	0.173227
contig100766	0.91538	0.362607	0.306622	0.403988
contig100767	1.38775	1.06208	0.748022	0.91312
contig100768	0.398888	0	0.121927	0.493193
contig100769	1.60648	0.888947	1.95662	0.829663
contig10077	0.207825	0.252329	0.231837	0.162575
contig100770	0.433303	0.370602	0.20652	0.283842
contig100771	23.7745	18.701	33.1289	28.2161
contig100772	0.877164	1.05631	0.78737	0.982805
contig100773	1.65736	1.29466	1.90785	2.33873
contig100774	0.248788	0.481979	0.587925	0.292608
contig100775	0.122766	0	0.150713	0.0995804
contig100776	0.449688	0.490424	0.414625	0.274496
contig100777	0.482665	0.323851	0.815641	0.342922
contig100778	0.215666	0.819671	0	0.0494226
contig100779	0.365456	0.300158	0.388866	0.530167
contig10078	0	0	0	0
contig100780	0.469749	0.426399	0.312067	0.425308
contig100781	0.0973659	0.209529	0.481516	0.129395
contig100782	1.14563	3.01537	2.18152	3.90329
contig100783	0.0572175	0	0.0246962	0.257726
contig100784	0.115305	0.159949	0.200072	0.0409019
contig100785	0	0.165042	0.379276	0.0556843
contig100786	0	0	0	0
contig100787	0.536262	0.913595	1.47299	1.90226
contig100788	1.53188	2.98699	1.539	1.20255
contig100789	0.9573	1.33778	1.37415	1.16796
contig10079	0	0	0	0
contig100790	0.931148	1.38419	1.57937	2.28236
contig100791	0.224821	0.331704	0.0528637	0.452595
contig100792	0	0	0.0471253	0
contig100793	0	0	0	0
contig100794	0.374731	0.369868	0.27153	0.254106
contig100795	0.824457	0.785992	1.00835	1.02693
contig100796	0	0	0	0.0833769
contig100797	0	0	0	0.223203
contig100798	2.07683	2.9725	2.43125	2.06374
contig100799	0.164616	0.574976	0.190326	0.514429
contig1008	32.2594	31.4289	32.874	31.7418
contig10080	22.3953	26.7626	25.7165	28.105
contig100800	0.0963724	0.405145	0.120711	0.168889
contig100801	0.0558833	0	1.39903	0.732351
contig100802	2.05415	5.20819	3.55945	2.72965
contig100803	0.0227964	0.159233	0.259427	0.0743296
contig100804	0.528481	0.756336	0.341112	0.67413
contig100805	3.17806	5.37379	5.67483	7.36441
contig100806	0	0	0.0462459	0
contig100807	0	0	0.0875458	0
contig100808	0	0	0	0
contig100809	0.804552	0.699023	0.799252	0.703385
contig10081	0.322958	0.281646	0.741219	0.478375
contig100810	2.18211	2.68626	1.34394	1.81648
contig100811	0.748668	0.527548	1.79519	0.368181
contig100812	1.46031	0.919074	4.2274	1.59324
contig100813	0	0	0	0.035123
contig100814	0.500865	0.617907	0.410562	0.40295
contig100815	0	0	0	0
contig100816	0.12548	0.0543123	0.0457522	0.30314
contig100817	0.945529	0.428134	0.555981	0.067221
contig100818	0.0917536	0	0.121337	0.0477872
contig100819	0.496229	0.429895	0.469447	0.478385
contig10082	10.2779	9.6103	10.5201	10.0012
contig100820	0	0	0	0
contig100821	1.70529	3.20188	1.63753	1.87966
contig100822	2.37825	1.32571	1.5877	1.48334
contig100823	0.339572	0.63913	0.133761	0.538617
contig100824	0.726185	0.391085	0.341972	0.152801
contig100825	0	0	0	0
contig100826	0.178235	0.937427	0.131859	0.175515
contig100827	0.452147	0.34907	0.631504	0.244361
contig100828	0.310683	0.486808	0.394583	0.377047
contig100829	2.55538	3.47413	2.17254	2.77085
contig10083	617.946	772.633	548.507	684.735
contig100830	0.675064	0.630061	1.0077	0.934034
contig100831	2.44013	2.04753	2.13653	2.23395
contig100832	0.42331	0.408365	0.463625	0.498222
contig100833	1.09679	0.580802	0.99636	0.778423
contig100834	0.327874	0.304744	0.404992	0.100516
contig100835	0	0	0	0
contig100836	0.987883	0.781674	0.456719	0.806205
contig100837	0	0	0	0
contig100838	0	0	0	0
contig100839	4.05853	4.33168	5.66352	3.72879
contig10084	15.6346	12.6974	12.5226	11.318
contig100840	6.69894	6.7404	8.7891	6.49979
contig100841	3.51292	9.85012	3.99733	1.96482
contig100842	4.53491	4.46212	4.37833	3.69372
contig100843	0	0	0	0
contig100844	0.563831	0.601501	0.355512	0.652434
contig100845	0.575547	0.632131	0.283726	0.457417
contig100846	0	0	0	0
contig100847	0.191461	0.210812	0.211244	0.0926708
contig100848	0	0	0	0
contig100849	0.802904	0.809659	0.938395	0.849359
contig10085	0.987142	3.25788	0.945022	4.91432
contig100850	0.945058	1.36872	1.39524	1.26088
contig100851	0	0	0	0
contig100852	20.1092	18.1279	0.0170546	0
contig100853	0	0	0	0.0302655
contig100854	0.690736	0.716387	0.417858	0.730401
contig100855	2.2142	2.25463	1.50405	1.18935
contig100856	0	0	0	0
contig100857	0.0570557	0.126995	0.0769248	0.285618
contig100858	0	0	0.290887	0.225818
contig100859	0.966059	0.912942	0.432255	0.545363
contig10086	23.2198	17.0077	20.754	17.9182
contig100860	0.175976	0.338957	0.251423	0.150775
contig100861	0	0	0	0
contig100862	0.165598	0.324137	0.391508	0.324875
contig100863	1.75942	2.03468	1.66279	1.54637
contig100864	0	0	0	0
contig100865	0.5495	1.01002	0.586226	0.586718
contig100866	20.2253	22.9067	24.8515	18.2607
contig100867	0	0	0.0179797	1.70047
contig100868	0.0223367	0.0231215	0.0938482	0.111728
contig100869	2.89762	3.49346	2.93783	3.80506
contig10087	15.6552	9.51787	14.7674	10.5653
contig100870	0.836685	0.856075	0.387306	0.537988
contig100871	0.681087	0.58179	0.417693	0.349663
contig100872	0.0445221	0	0	0.18569
contig100873	0	0	0.962179	1.27288
contig100874	0.940488	0.610381	0.525925	0.476021
contig100875	30.5121	23.7967	21.5128	14.1641
contig100876	0.670157	0.387011	1.07911	1.02594
contig100877	2.26446	2.57968	1.91993	1.57316
contig100878	0	0	0	0
contig100879	0	0	0	0
contig10088	15.4372	21.5808	19.0716	24.0195
contig100880	1.50585	1.23207	1.21755	0.854997
contig100881	34.893	48.0281	50.3969	43.042
contig100882	0.15009	0.128664	0.0696513	0
contig100883	1.46517	2.51002	2.19188	1.8867
contig100884	1.54752	1.52029	1.17408	1.16871
contig100885	0.602623	0.752039	0.77821	1.08105
contig100886	0.28883	0.280334	1.25053	0.937224
contig100887	0	0	0.0271256	0
contig100888	0.185352	0.300638	0.346992	0.778132
contig100889	0.177941	0.332513	0.248333	0.467722
contig10089	712.409	607.603	753.578	473.835
contig100890	0.0737182	0.196436	0.0177512	0.502604
contig100891	1.26744	1.02652	1.06089	0.826386
contig100892	0	0	0	0
contig100893	0	0	0	0
contig100894	1.81241	1.18592	1.66685	0.949513
contig100895	0	0	0.0795134	0
contig100896	0.0984142	0	0.0257554	0.166221
contig100897	0.715643	1.07289	0.372053	0.566027
contig100898	0.0329032	0.0353086	0.10726	0.19544
contig100899	0	0.0751025	0.228235	0.17706
contig1009	2.96384	3.08212	2.59789	2.03065
contig10090	11.0782	10.2564	9.39277	8.90218
contig100900	0	0	0	0
contig100901	0	0	0	0.0517773
contig100902	2.77219	2.47364	2.92771	1.86601
contig100903	1.04532	0.389702	0.579016	0.205373
contig100904	1.12778	1.51141	1.33736	0.992272
contig100905	0	0	0.0301084	0
contig100906	0	0	0	0
contig100907	0	0	0	0
contig100908	0.462022	0.177576	0.124217	0.159105
contig100909	0	0	0.143498	0.06641
contig10091	8.6339	6.95486	7.22479	6.36245
contig100910	0.0792066	0.0804746	0.052027	0.0583753
contig100911	1.04379	1.46832	0.121733	0.245161
contig100912	4.2025	2.00223	1.70416	0.6026
contig100913	0.125034	0.146921	0.077192	0.137566
contig100914	1.01432	1.42791	1.3853	2.27799
contig100915	0	0	0	0
contig100916	4.31519	5.4278	4.81399	9.66447
contig100917	0	0	0	0
contig100918	0.652219	1.78359	1.08257	1.70986
contig100919	0	0	0	0
contig10092	3.80823	4.55458	3.79315	2.48736
contig100920	3.44791	4.62529	4.7346	3.72455
contig100921	0	0	0	0
contig100922	0.770296	0.748288	0.598495	1.114
contig100923	0.89493	1.28899	6.05615	4.46088
contig100924	0	0	0	0
contig100925	2.04681	1.88918	1.79003	1.23051
contig100926	0.157443	0	0.0829588	0.161872
contig100927	0.848812	1.00656	0.415083	0.582923
contig100928	1.59846	2.0931	1.00095	1.45994
contig100929	0.445335	0.329665	0.278035	0.336196
contig10093	26.4678	31.8121	32.0258	27.6887
contig100930	0.450322	0.358471	0.505199	0.0713105
contig100931	3.8106	5.08305	5.13142	5.33297
contig100932	0	0	0	0
contig100933	0.351099	1.03797	0.423068	0.716459
contig100934	0.270071	0.106023	0.856203	0.462677
contig100935	0	0	0	0
contig100936	0.332379	0.732689	0.813745	0.226696
contig100937	0.821299	0.494976	0.571857	0.703299
contig100938	1.10668	1.08111	0.854874	1.61582
contig100939	1.23752	0.424941	0.388698	0.85503
contig10094	0.109903	0.134858	0.0777376	0.0416183
contig100940	0.619961	0.147438	0.287847	0.218744
contig100941	0.266918	0.0895502	0.931768	0.604475
contig100942	1.73091	0.997672	0.943724	0.71788
contig100943	0.166348	0.0582989	0.162181	0.146709
contig100944	0.0333918	0.0400399	0.65418	0.66631
contig100945	0.922817	0.738901	0.65268	0.587621
contig100946	0.0551545	0.0402652	0.0314364	0.0433445
contig100947	0.101356	0.0867276	0	0.28608
contig100948	0.0393153	0.253144	0.0443538	0
contig100949	0.508684	0.410054	0.239711	0.220858
contig10095	0.0327311	0.0535729	0.0549072	0.0402425
contig100950	1.22301	1.38136	1.7902	1.93571
contig100951	0.015656	0	0.875286	1.38134
contig100952	46.0249	61.929	73.7608	55.8176
contig100953	0.0847989	0.143463	0.158367	0.27394
contig100954	0.336948	0.885304	1.27728	2.52021
contig100955	0.19573	0.561676	0.222289	0.477924
contig100956	6.42271	5.3878	8.88628	4.37448
contig100957	10.6357	10.7542	14.5887	11.0577
contig100958	0.883437	0.557335	0.503249	0.962252
contig100959	0.106554	0.25043	0.197808	0.173066
contig10096	0	0	0	0
contig100960	1.22423	1.15719	0.811244	0.695611
contig100961	0.711977	1.31908	0.838698	0.714182
contig100962	0.0733371	0.131217	0.106866	0.0748227
contig100963	0	0	0	0
contig100964	0.730643	0.732226	0.580595	0.663126
contig100965	1.3881	1.25255	1.07253	1.00348
contig100966	1.14756	1.40512	1.63258	0.975694
contig100967	1.73432	2.42471	1.29291	1.10868
contig100968	0.149759	0.279582	0.545751	0.232461
contig100969	42.7042	58.0086	58.0484	63.9631
contig10097	22.7416	28.6089	27.0856	24.8513
contig100970	2.56753	0.959405	0.688	0.468527
contig100971	0.235657	0.251074	0.289301	0.289677
contig100972	0	0	0	0
contig100973	0	0	0	0
contig100974	0.0154174	0	0.0102314	0
contig100975	0.897818	0.472071	1.09923	0.411701
contig100976	0.371212	0.505319	1.65337	0.686641
contig100977	0.3736	0.182989	0.637016	0.0818875
contig100978	1.74069	1.52066	1.97437	1.34784
contig100979	0.300834	0.446835	0.264093	0.398844
contig10098	13.1499	15.7946	18.4143	19.6971
contig100980	0.0805182	0.316125	0.405418	0.334399
contig100981	0.290742	0.273719	0.37656	0.479036
contig100982	0.0572733	0.125994	0.0655796	0.0629204
contig100983	0	0	0	0
contig100984	1.76511	1.54125	1.48512	1.48489
contig100985	0.315689	0.512388	0.311724	0
contig100986	1.07869	2.33096	1.4368	2.71601
contig100987	0.822844	0.863208	0.53552	0.48111
contig100988	0	0	0	0.048566
contig100989	0	0.0264127	0	0.0301316
contig10099	3.26028	4.3502	9.70931	10.2271
contig100990	0.0339922	0.152034	0.0594385	0.378626
contig100991	1.10274	1.12544	0.685955	1.55411
contig100992	0	0	0	0.103304
contig100993	5.51612	6.97513	7.14314	7.28401
contig100994	2.36961	2.15648	1.64048	1.41341
contig100995	0.248262	0.166171	0.333469	0.229096
contig100996	3.957	5.53695	4.05693	5.12248
contig100997	0.276396	0.180493	0.237297	0.26971
contig100998	0.396153	1.21782	0.0660338	2.4023
contig100999	0.248143	0.480565	0.0229664	0.286215
contig101	0	0	0	0
contig1010	0.697513	0.934705	0.675041	1.46903
contig10100	7.21541	9.92095	7.74363	10.7743
contig101000	0.572704	0.830153	0.347043	0.25285
contig101001	5.54643	4.18818	5.93163	5.18108
contig101002	7.92146	5.21361	8.31237	4.47117
contig101003	1.97818	2.32578	3.74927	3.52995
contig101004	0	0	0	0
contig101005	0	0	0	0
contig101006	0	0.253135	0.66153	0.937368
contig101007	0.186753	0.0766531	0.564351	0.465812
contig101008	0.677912	0.589398	0.404574	1.09092
contig101009	1.42717	0.924433	1.22326	1.4277
contig10101	7.16772	2.67425	6.13052	1.84177
contig101010	0.73872	0.262701	0.676878	0.132518
contig101011	0	0	0	0
contig101012	7.10515	6.18102	5.32807	6.74969
contig101013	0.265021	0.682842	0.323299	0.281391
contig101014	0.441811	0.532825	0.640637	0.24476
contig101015	0.296322	0.166319	0.148103	0.211685
contig101016	0	0	0	0
contig101017	0.56933	0.314748	1.62769	1.59043
contig101018	0.0198997	0.0128558	0.820368	1.12354
contig101019	0.590335	0.344085	0.352908	0.364102
contig10102	3.58703	2.07836	3.24378	1.72795
contig101020	1.1631	1.19415	1.78308	0.792466
contig101021	5.71844	5.54135	6.1639	5.31822
contig101022	4.35797	2.82575	3.72237	8.15245
contig101023	1.17109	1.40035	0.662329	0.596514
contig101024	0	0	2.79346	2.22632
contig101025	0.0726735	0.237661	0.258586	0.0521372
contig101026	0	0	0	0
contig101027	0.251636	0.571444	0.675021	0.38921
contig101028	0.21165	0.165066	0.260975	0.257968
contig101029	0.486831	0.411332	0.375198	0.516518
contig10103	0	0	0	0
contig101030	1.17724	0.725001	0.70781	0.488517
contig101031	0	0.0464981	0.0665283	0
contig101032	0	0	0.0138049	0.0159269
contig101033	0.202105	0.178139	0.274866	0.214221
contig101034	2.38841	4.01	3.46883	5.04011
contig101035	5.0261	5.6085	2.081	2.42109
contig101036	2.98872	3.66486	3.06292	1.56307
contig101037	0.211559	0.16436	0.451737	0.233193
contig101038	0	0	0.270658	0.401645
contig101039	0.0734142	0	0	0
contig10104	8.03621	9.23502	6.72432	6.60973
contig101040	1.2697	1.89743	2.13414	0.382023
contig101041	0	0	1.57839	1.80086
contig101042	1.41202	2.17331	1.47525	1.38002
contig101043	0.629173	0.553921	0.450647	0.400969
contig101044	0	0.189436	0.239561	0.767827
contig101045	0.643057	0.576584	0.322355	0.501138
contig101046	0.147943	0.157756	0.502813	0.25242
contig101047	0.446341	1.0424	0.754973	0.776227
contig101048	0.0791923	0.148657	0.525548	0.294788
contig101049	0	0	0	0
contig10105	0	0	0	0
contig101050	0.39157	0.58206	0.240244	0.278158
contig101051	0.76934	0.768201	1.24648	1.52251
contig101052	0.122857	0	0.0761487	0
contig101053	0.245562	0.296183	0.194015	0.214544
contig101054	1.7818	0.966072	1.31877	0.755467
contig101055	0.602274	0.256565	0.561129	0.362948
contig101056	0.0662456	0.301931	0.29597	0.381047
contig101057	0	0	0	0
contig101058	1.82243	1.29951	1.95009	1.80276
contig101059	8.4715	8.37518	7.52343	8.81373
contig10106	72.0967	40.1406	65.3739	32.9447
contig101060	0.835587	0.908156	0.522345	0.706071
contig101061	0.0285551	0.0997387	0.0622128	0
contig101062	2.86115	3.68238	2.67919	3.56007
contig101063	0.10738	0.205962	0.106794	0.149776
contig101064	0.390488	0.224266	0.876085	1.05661
contig101065	1.36518	1.30463	1.02537	1.49108
contig101066	0.753682	0.472858	0.496034	0.92856
contig101067	0.57784	0.522965	0.240165	0.64714
contig101068	0	0	0.168588	0
contig101069	2.78436	3.03378	2.30373	2.70018
contig10107	0	0	0	0
contig101070	0	0.0450592	0	0.0378442
contig101071	0.315589	0.551497	1.11675	0.442606
contig101072	0.0608949	0.235429	0.353466	0.223012
contig101073	0.883685	1.73632	1.30978	1.00956
contig101074	0	0.0523858	0.0532204	0
contig101075	0.663743	0.795324	0.955811	0.385013
contig101076	0.164342	0.230544	0.243581	0.0377863
contig101077	0.208626	0.308037	0.308209	0.326352
contig101078	0	0	0	0
contig101079	0	0	0.522706	0.64465
contig10108	0.00646196	0.0655734	0.0296592	0
contig101080	0.334427	0.110969	0.125051	0.0722957
contig101081	0	0	0	0
contig101082	0.22308	0.318966	0.1724	0.134454
contig101083	0.264546	0.101253	0.253027	0.294256
contig101084	12.2186	12.3275	9.51192	9.31433
contig101085	1.37518	1.67076	1.49577	1.78587
contig101086	0.891413	0.401724	0.488252	0.449927
contig101087	0.893548	1.14656	0.580103	1.14127
contig101088	0.413994	0.328155	0.3204	0.428534
contig101089	1.24831	1.75685	1.06011	1.05476
contig10109	10.6115	15.8838	8.53145	32.4378
contig101090	0.0222697	0.0184437	0.11723	0.0198922
contig101091	0	0.0384921	1.49631	0.828022
contig101092	0	0	0	0
contig101093	0.543913	0.362468	0.42507	0.141945
contig101094	2.30647	1.01216	1.02989	0.169678
contig101095	0.099892	0.363867	0.0452053	0.185992
contig101096	0.214206	0.174906	0.140921	0.293817
contig101097	0.153284	0.140296	0.127889	0.0268212
contig101098	0.515213	0.146208	0.110472	0.0414547
contig101099	3.48697	4.87128	2.98057	3.89453
contig1011	0	0	0	0.0167811
contig10110	11.1473	10.7597	10.3495	10.8265
contig101100	0	0	0.0233535	0.028236
contig101101	0.125895	0.135771	0.0451373	0.137993
contig101102	0.182049	0.0405884	0.190132	0.316302
contig101103	13.2997	17.0517	16.5561	15.097
contig101104	0.344039	0.114655	0.227378	0.496647
contig101105	0.041441	0.261718	0.178282	0.183262
contig101106	0	0	0	0
contig101107	0.607447	0.255426	0.214868	0.388306
contig101108	0.100599	0.089613	0	0
contig101109	0.208925	0.299123	0.107954	0.376409
contig10111	0.208106	0	0	0.137102
contig101110	0	0	0.0153809	0
contig101111	0.948714	0.632141	0.739471	0.108125
contig101112	2.36893	3.86525	2.94723	4.20409
contig101113	2.41971	2.07722	3.36951	1.34455
contig101114	0.152532	0.142054	0.478256	0.615042
contig101115	0.450248	0.187525	0.666964	0
contig101116	1.18721	1.15501	1.19555	1.26553
contig101117	0.0181152	0.132078	0.0513183	0.095906
contig101118	0.187101	0.0855548	0.0692321	0.0710837
contig101119	0.377817	0.355219	0.291581	0.514843
contig10112	14.8576	15.5795	14.5948	22.4034
contig101120	0	0	0	0
contig101121	0.102867	0.126656	0.178199	0.0787076
contig101122	2.10346	2.12519	2.27146	1.94066
contig101123	0	0	0	0
contig101124	0	0.040239	0	0
contig101125	0.864288	1.70433	1.31164	1.60397
contig101126	2.89201	6.09638	2.89644	5.60002
contig101127	0	0.150509	0.0710215	0.0615002
contig101128	0.0842458	0.317264	0	0.0945385
contig101129	0.565834	0.466386	0.507704	0.399921
contig10113	0	0	0	0
contig101130	0.061	0.151492	0.332671	0.243703
contig101131	0	0	0.036602	0
contig101132	0.389996	0.398586	0.557048	0.561167
contig101133	0	0	0	0
contig101134	0.0664098	0	0.0679982	0.0624324
contig101135	0.031706	0	0.0518533	0.0726876
contig101136	0	0	0	0.133953
contig101137	1.23695	1.02737	0.86268	1.54387
contig101138	0	0	0	0.137735
contig101139	0.748696	0.872103	0.575146	0.740287
contig10114	0	0	0	0
contig101140	0	0.0748636	0.091195	0.093277
contig101141	1.63483	2.63292	1.65531	1.85725
contig101142	1.15546	0.47729	1.97069	0.780447
contig101143	0.990955	0.409699	0.971366	0.552211
contig101144	0.790771	0.61493	0.610468	0.594447
contig101145	0.244688	0.2872	0.57108	0.174606
contig101146	0	0	0	0
contig101147	3.40735	4.21686	8.73894	7.81115
contig101148	0	0	0.306284	0.440173
contig101149	0	0	0.073286	0
contig10115	12.3851	9.56852	12.2171	8.13516
contig101150	1.29561	1.74229	0.868481	1.04195
contig101151	0.724031	1.50806	0.992271	1.33135
contig101152	2.7339	2.92522	2.46481	2.49996
contig101153	0.776554	0.56297	0.418095	0.658439
contig101154	0.273829	0.474823	0.634806	0.270601
contig101155	0	0	4.23788	1.14622
contig101156	0.286634	0.0973814	0	0.260709
contig101157	0.741665	0.516897	0.646381	1.08723
contig101158	0	0	0	0
contig101159	0.514653	0.564289	0.900807	0.244912
contig10116	8.01385	6.38199	6.82247	9.38354
contig101160	0.247866	0.214458	1.06323	0.375088
contig101161	0.0474897	0.344452	0.0270225	0.116363
contig101162	0.485998	0.3897	0.368445	0.486747
contig101163	0	0	0	0
contig101164	1.86559	2.04562	1.91151	2.07045
contig101165	0	0	0.0111406	0.0231915
contig101166	0.0314253	0.218109	0.149302	0.174551
contig101167	1.52847	1.17352	1.62975	1.50024
contig101168	0.344408	1.02383	0.174685	0.377443
contig101169	1.17569	0.855208	0.756938	0.646487
contig10117	0	0	0	0
contig101170	0.744604	1.52735	1.08329	1.43743
contig101171	0.818945	1.46262	0.225411	0.460477
contig101172	0.558649	0.605054	0.602174	1.21702
contig101173	1.57576	1.50793	2.30424	1.88992
contig101174	0	0.129046	0.135927	0
contig101175	0	0	0.169488	0.211367
contig101176	0	0.170795	0.0603166	0
contig101177	0	0	2.89918	0.194588
contig101178	0	0	0.0153123	0
contig101179	0.136824	0.194201	0.215181	0.34302
contig10118	8.07655	7.37114	6.30175	6.07803
contig101180	0	0.228322	0.0679878	0.197352
contig101181	1.72893	3.77309	1.89913	1.85579
contig101182	0.89676	0.5851	0.865248	1.35681
contig101183	0.98019	0.687098	0.652235	0.470917
contig101184	0.261115	0.436435	0.524561	0.258957
contig101185	0	0	0.020421	0.0892525
contig101186	0	0.0362474	0	0
contig101187	0.706978	0.335504	0.440563	0.22624
contig101188	0	0	0	0
contig101189	0.0175762	0.00960463	0.0204653	0.0171708
contig10119	43.7678	46.5554	49.1385	58.8943
contig101190	0.0772875	0	0	0
contig101191	0.148375	0.11075	0.0248709	0.112012
contig101192	0.776454	1.00924	0.548623	0.643729
contig101193	0.114992	0.162844	1.6325	1.76003
contig101194	0.574536	0.654473	0.564209	1.09122
contig101195	2.59416	3.0655	2.99423	2.15598
contig101196	0.264505	0.254952	0.216233	0.0734979
contig101197	0.493955	1.44953	0.48807	1.05126
contig101198	3.50883	3.7834	3.6525	4.00051
contig101199	0.862619	1.43793	1.0696	0.995831
contig1012	14.6155	15.8107	14.7237	19.1404
contig10120	45.9067	44.4527	42.8354	41.0211
contig101200	0.907422	1.19291	0.530378	1.50621
contig101201	0.383926	0.1985	0.313906	0.390943
contig101202	0.194791	0.453275	0.362696	0.351889
contig101203	0	0.0189536	0	0
contig101204	0.129223	0.178793	1.14819	0.78132
contig101205	0.174286	0.14466	0.833648	0.904996
contig101206	2.2793	3.45548	2.98386	3.38488
contig101207	0.413725	0.722036	0.860053	0
contig101208	6.82002	11.9476	6.53463	12.5822
contig101209	0.092994	0.0753641	0.121241	0.0287589
contig10121	0	0	0	0
contig101210	0.410482	0.563853	0.475959	0.989435
contig101211	0.368422	0.300986	0.281365	0.346471
contig101212	0.371677	0.381669	0.393293	0.119738
contig101213	0.0745799	0.0315443	0.0734033	0.042244
contig101214	2.30216	1.50305	2.30706	1.01838
contig101215	0.151048	0.135375	0	0.0358448
contig101216	0	0	0	0
contig101217	0.122502	0.140879	0.235887	0.184549
contig101218	1.68079	1.0435	0.915722	1.34588
contig101219	0	0	0.0529963	0
contig10122	0	0	0	0
contig101220	0.205947	0.354791	0.186417	0.623619
contig101221	0.264745	0.188225	0.111195	0.127658
contig101222	0.109728	0.548764	0.348777	0.364157
contig101223	0	0.0801174	7.64242	5.716
contig101224	0.0632704	0.0516123	0.338603	0.0517632
contig101225	1.20933	1.54408	1.59287	0.957939
contig101226	0	0	0	0
contig101227	0.83226	0.769792	0.701898	0.555528
contig101228	0.769816	1.21725	0.68875	1.17072
contig101229	0.41477	0.867021	0.753479	1.18065
contig10123	2.89623	3.02595	2.46608	3.34623
contig101230	0.0707064	0.112402	0.0746553	0.0576777
contig101231	0	0.152507	0.115829	0.19952
contig101232	14.2744	16.0616	14.1322	21.154
contig101233	0	0	0	0
contig101234	6.03763	9.89706	10.3384	10.2121
contig101235	0.658248	0.749264	0.653022	0.426151
contig101236	0.854674	0.911176	1.27424	1.07125
contig101237	0	0	0	0.0632015
contig101238	1.8524	1.50856	1.28632	1.06254
contig101239	0.378501	0.310137	0.352965	0.568341
contig10124	0	0	0	0
contig101240	1.48457	1.55031	1.25473	1.32081
contig101241	0.741105	2.35936	0.553299	0.666007
contig101242	1.1865	1.0973	1.26747	1.44299
contig101243	0.544854	0.28963	0.255706	0.341317
contig101244	0.741829	0.437377	0.551513	0.88982
contig101245	0.901503	0.678811	0.76405	0.540704
contig101246	0	0	0	0
contig101247	0	0	0	0
contig101248	0.480395	0.615043	0.396926	0.825439
contig101249	0.629321	0.712504	0.718383	0.576085
contig10125	6.13948	7.28974	6.84074	6.93684
contig101250	5.26664	6.25296	4.71557	3.05439
contig101251	24.1982	27.4609	18.0533	9.09239
contig101252	1.26161	1.11466	0.909034	1.53866
contig101253	0.649757	0.779644	0.664973	0.782627
contig101254	0.581534	0.917937	0.741561	0.753985
contig101255	0.928001	1.38339	0.930279	0.872444
contig101256	0.0949408	0.163721	0.163462	0.0371529
contig101257	0.223755	0.422949	0.366144	0.448652
contig101258	0	0.0851085	0	0
contig101259	0	0	0	0
contig10126	6.53583	5.07945	4.23445	4.27784
contig101260	0	0	0	0
contig101261	1.01916	1.59488	1.08253	0.814808
contig101262	0.0211556	0.00998526	0.0126353	0.0285535
contig101263	1.3661	1.87726	1.38814	1.15568
contig101264	0.024354	0	2.31998	3.96104
contig101265	2.81863	2.77583	3.63299	3.24604
contig101266	0	0	0.0779933	0
contig101267	3.31041	4.7792	2.88197	3.00889
contig101268	0.425988	0.10505	0.284286	0.315959
contig101269	0.439011	0.387232	0.365605	0
contig10127	0	0	0	0
contig101270	0.0147445	0.116057	0.0959245	0.204302
contig101271	0.0336523	0.182162	0.102511	0
contig101272	0.315527	1.27719	0.472058	0.393958
contig101273	0.0506746	0	0.0467724	0.0204808
contig101274	0.527498	0	0.26808	0.115266
contig101275	0.160987	0.674408	0.261496	0.198381
contig101276	0	0	0	0
contig101277	0.616801	0.277433	0.418046	0
contig101278	0.314533	0.744015	0.303649	0.549968
contig101279	1.15887	1.65284	1.88112	1.61353
contig10128	7.07967	9.88112	9.53719	10.7957
contig101280	40.4827	34.54	37.8293	26.6918
contig101281	1.69563	1.48347	1.23346	1.11859
contig101282	0.0210205	0	0.145643	0.191484
contig101283	8.12623	7.03127	4.65278	8.69423
contig101284	0.134396	0	0.332665	0.241554
contig101285	0.216865	0.0804954	0.117838	0.224114
contig101286	1.15071	1.9764	1.65576	1.50688
contig101287	1.50654	2.12995	3.743	5.15251
contig101288	0.18445	0.373141	0.234161	0.421532
contig101289	0.3143	0.0707741	0.05247	0.165424
contig10129	4.47422	7.10778	5.47661	6.78523
contig101290	4.01954	3.06132	3.72088	2.5872
contig101291	1.635	1.53409	1.25393	1.22196
contig101292	0.505685	0.344559	0.22071	0.664405
contig101293	0	0	0.0724357	0
contig101294	0.0973259	0.0966473	0.106428	0.0456252
contig101295	0.0413482	0.472668	0.0497513	0.632968
contig101296	0	0	0.412302	0.260411
contig101297	0.671886	0.687884	0.484934	0.559787
contig101298	0	0	0.0650975	0
contig101299	0	0	0.0492944	0.101404
contig1013	0	0	0	0
contig10130	0.770472	0.616385	1.22641	0.616596
contig101300	0.0392699	0.144871	0.127461	0.165842
contig101301	0.153728	0.122508	0	0
contig101302	1.36967	2.14242	12.3456	13.1282
contig101303	3.65132	3.34801	5.94025	3.80081
contig101304	0.329121	0.404363	0.169454	0.176851
contig101305	1.13316	1.27859	1.74414	1.88934
contig101306	0.207114	0.257471	0.124952	0.235102
contig101307	0.259265	0.182294	0.282379	0.241385
contig101308	0.500217	0.791959	0.832588	1.00863
contig101309	0.269926	0.372524	0.400957	0.41283
contig10131	6.50798	5.99078	7.82408	7.10776
contig101310	1.01498	1.50262	0.437065	0.586294
contig101311	0.155675	0.603787	0.154935	0.401732
contig101312	0.940189	0.330656	0.784758	0.269324
contig101313	0.651134	0.661777	0.58933	0.49574
contig101314	0.249243	0.391625	0.127858	0
contig101315	0.694838	1.22322	0.909036	1.3876
contig101316	0	0	1.39946	2.39504
contig101317	0	0	0.439472	1.76917
contig101318	0.0112155	0.00986931	0	0
contig101319	0	0	0	0.14761
contig10132	1.65777	2.77049	1.31906	4.28003
contig101320	1.00659	0.565893	0.946917	0.409754
contig101321	0	0	0	0
contig101322	1.79072	1.08037	1.89125	1.79273
contig101323	0.0602554	0.219575	0.172392	0.247044
contig101324	1.42691	1.27856	1.4655	1.48836
contig101325	0.27179	0.222873	0.0974254	0.282091
contig101326	0.98643	0.530915	0.759986	1.20922
contig101327	2.86988	2.90206	2.24427	1.97889
contig101328	0.431565	0.40721	0.39612	0.484748
contig101329	0.728283	0.582373	0.638629	0.380443
contig10133	0	0	0	0
contig101330	0.527892	0.638894	0.339236	0.186038
contig101331	0	0	0	0
contig101332	0.533672	0.425635	0.160109	0.466864
contig101333	0	0	0.0236229	0
contig101334	4.0532	4.01103	2.39113	2.21676
contig101335	0.560181	1.43263	0.516412	1.05249
contig101336	0.99351	1.21633	0.56261	0.723987
contig101337	0.0282094	0.0262475	0.0757738	0.0396836
contig101338	5.09924	3.08291	1.25167	2.41438
contig101339	0.274089	0	0.681205	0.121298
contig10134	0	0	0	0
contig101340	108.207	132.761	139.78	66.5934
contig101341	0	0	0	0
contig101342	0.423166	0.823655	0.752343	0.571564
contig101343	14.955	6.67305	13.8381	5.29034
contig101344	0.200462	0.186647	0.202972	0.0736451
contig101345	0.0550558	0.312155	0.510033	0.9978
contig101346	0	0	0	0
contig101347	0.616856	0.497722	0.415135	0.717708
contig101348	0	0	0.0552355	0.0449349
contig101349	0.293382	0.166724	0.0797228	0.183491
contig10135	11.1494	10.5324	10.6544	11.5127
contig101350	0.216966	0.122621	0.0544067	0.0699562
contig101351	0	0	0.0232278	0
contig101352	0.550015	1.05604	0.669751	0.634798
contig101353	0.64119	1.71942	0.705533	1.00788
contig101354	0.87773	0.199385	0.0841991	0.378386
contig101355	0.227056	0.105989	0.170815	0
contig101356	0.183871	0.149603	0.176824	0.121628
contig101357	5.53763	3.55797	7.63928	6.31014
contig101358	31.6857	27.7143	25.7383	18.3887
contig101359	17.0492	13.6054	27.3345	16.8225
contig10136	3.19362	3.09905	3.91806	4.48213
contig101360	0	0.0382138	0.24336	0.413879
contig101361	0.572176	0.582726	0.632683	0.744987
contig101362	1.13319	0.892047	1.16418	0.390702
contig101363	0	0.0942756	0.137111	0.144927
contig101364	0.109743	0.044644	0.0936896	0.0772771
contig101365	50.7913	65.0724	53.0328	50.402
contig101366	12.0973	21.1625	14.7741	18.5808
contig101367	1.79302	1.77908	2.05018	2.81435
contig101368	0	0	0	0
contig101369	0.923223	0.991544	0.837861	1.29464
contig10137	23.1345	19.4394	20.2635	18.6469
contig101370	0	0	0	0.131089
contig101371	0.0292149	0	0.102636	0.0114542
contig101372	0.36647	0.18565	0.345781	0.143238
contig101373	0.730279	0.395082	0.159363	0.42865
contig101374	0.6051	1.03169	0.97735	0.684108
contig101375	0.42598	0.325033	0.263364	0.181834
contig101376	1.18356	0.422398	0.779301	0.490541
contig101377	0.94418	0.723852	0.821705	0.56414
contig101378	0.488668	0.27577	0.883925	0.739954
contig101379	13.1663	18.0436	17.6249	14.9676
contig10138	2.71976	3.22915	2.51311	2.97308
contig101380	0	0	0.888117	0.868492
contig101381	0	0	0	0
contig101382	1.11554	0.71154	0.862312	0.601713
contig101383	0	0	0	0
contig101384	0.589542	0.426835	0.615965	0.865553
contig101385	0.910645	0.393276	0.379493	0.873059
contig101386	0	0	0	0
contig101387	0	0	0	0
contig101388	1.41794	0.86946	1.95498	0.439581
contig101389	2.28296	1.87694	3.04936	4.72818
contig10139	2.62774	3.31825	2.85755	3.83714
contig101390	0.156522	0.240967	0.121242	0.213314
contig101391	4.18945	5.00298	3.52382	3.89173
contig101392	0.175682	0.0481045	0.0838786	0.0580629
contig101393	0.741755	0.368103	0.0816977	0.327614
contig101394	1.94213	1.4538	1.56341	2.00493
contig101395	0	0	0.145162	0
contig101396	0.830619	1.19442	0.683729	0.828633
contig101397	0	0	0.073468	0.136989
contig101398	0	0	0	0
contig101399	0.133945	0.425996	0.166962	0.2228
contig1014	15.8681	25.8731	15.3576	17.163
contig10140	58.3231	55.4892	52.8324	53.2629
contig101400	0.552946	0.234768	0.211142	0.372683
contig101401	0	0	2.72485	2.60458
contig101402	12.157	16.9592	11.8586	4.98131
contig101403	0.193255	0.170074	0.224391	0.531981
contig101404	0.172956	0.247078	0.124958	0.348264
contig101405	0	0	0	0
contig101406	0	0	0	0
contig101407	2.86193	3.60079	3.05719	2.74115
contig101408	0.232674	0.818813	1.46389	0.837974
contig101409	0.0395472	0.0935561	0.0173315	0.0829541
contig10141	0.344363	0.284203	0.276326	0.202362
contig101410	0.109996	0.128747	0.0444843	0.0694615
contig101411	0	0	0	0
contig101412	0.878306	0.797715	0.68314	0.61869
contig101413	0.0411923	0	0.0199597	0
contig101414	0	0	0	0
contig101415	0.409547	0.0971174	0.50014	0.0545462
contig101416	0.331706	0.447372	0.472953	0.435437
contig101417	0.617363	0.624826	0.37991	1.10364
contig101418	0	0	0.0357362	0.099553
contig101419	0	0	0	0
contig10142	0.159793	0	0	0
contig101420	0.0625266	0.109679	0.189515	0.256987
contig101421	0.675277	0.943228	1.62151	0.833324
contig101422	0.0954431	0.131373	0.182011	0.120497
contig101423	7.58565	6.40709	7.76105	6.09271
contig101424	0.608125	1.02874	1.13894	1.75473
contig101425	0	0	0.0414665	0.182495
contig101426	0	0	0.285162	0.548465
contig101427	0.104418	0.135985	0.124767	0.0331411
contig101428	15.5639	18.5131	21.4026	23.6287
contig101429	0.219743	0.161729	0.270823	0.21313
contig10143	0.766426	0.171218	0.344674	0.208306
contig101430	8.76766	6.16284	6.23912	2.21923
contig101431	0.67369	0.722855	1.33834	0.752893
contig101432	0.595536	0.75155	0.306009	0.604924
contig101433	0.219647	0.140285	0.267488	0.116877
contig101434	0.510214	0.369015	0.400126	0.340818
contig101435	0	0.144785	0.0564452	0
contig101436	5.22066	2.27339	3.72908	2.02337
contig101437	0.229988	0.623834	0.305692	0.772628
contig101438	0	0	0	0
contig101439	7.26771	7.74991	7.55656	4.64927
contig10144	0.08179	0.146362	0.12316	0
contig101440	0	0	0	0
contig101441	53.2686	52.8666	52.358	49.071
contig101442	1.55445	1.41245	1.36697	1.87674
contig101443	0.0628281	0.0458486	0.016302	0.0166928
contig101444	0.92789	0.378433	0.884853	0.644294
contig101445	1.40836	1.36555	1.70175	2.26877
contig101446	3.7487	3.02718	3.00618	3.23534
contig101447	0	0	0.079626	0.0625839
contig101448	0.688079	0.523667	0.605786	0.613662
contig101449	2.05543	2.17293	1.90315	1.71296
contig10145	2.71075	3.32069	1.0909	0.390271
contig101450	0.262374	0.211587	0.651267	0.486694
contig101451	0.576436	0.438163	0.828586	1.36781
contig101452	0	0	0.0668799	0.0786709
contig101453	0.113552	0.492032	0.173059	0.173831
contig101454	2.79765	0.909865	1.79729	0.618418
contig101455	1.50833	1.23691	1.68598	0.556762
contig101456	0	0.0181563	0	0
contig101457	0.210186	0.269402	0.611164	0.209567
contig101458	0	0	0	0
contig101459	0	0	0	0
contig10146	0.0518341	0.0656195	0.0495723	0.156384
contig101460	0.0157567	0.0328491	0.0869957	0.109757
contig101461	0.745338	0.365509	0.126973	0.736893
contig101462	0.345682	0.272258	0.670423	0.288613
contig101463	0.102093	0.116728	0	0.0661639
contig101464	0	0	0	0
contig101465	10.6731	3.47735	3.82475	2.82516
contig101466	0	0	0	0
contig101467	0.275361	0.685999	0.672179	0.584269
contig101468	0	0	0	0
contig101469	0.615768	0.470823	0.281719	0.909971
contig10147	0.140472	0.479705	0.0367061	0.0705266
contig101470	0.450973	0.779814	1.18675	1.27646
contig101471	1.3044	0.664253	1.23921	1.49751
contig101472	0.063233	0.0598138	0.100309	0.0458788
contig101473	0.372577	0.683007	0.658803	0.505556
contig101474	1.69903	2.44317	4.01975	0.9243
contig101475	0.527005	0.888013	0.670713	0.226888
contig101476	3.91535	1.422	6.44194	2.03774
contig101477	0.2585	0.238047	0.307042	0.381429
contig101478	0.193776	0.556722	0.312059	0.538268
contig101479	0.0916595	0.113337	0.0263659	0.104145
contig10148	1.27525	2.02875	0.795411	1.87722
contig101480	1.21118	1.31161	1.50775	1.07728
contig101481	0.459788	0.35823	0.376173	0.497308
contig101482	0.539085	0.537557	0.704723	0.581173
contig101483	0.0961513	0.0541605	0.180511	0.135273
contig101484	0.577672	0.403525	0.514989	0.426476
contig101485	0.577481	0.375115	0.728893	0.496448
contig101486	0.116842	0.0853039	0.120176	0.366001
contig101487	0.348606	0.20835	0.333706	0.246416
contig101488	0.507263	0.927021	0.209684	0
contig101489	20.8982	26.127	17.3353	19.001
contig10149	6.25854	5.01359	5.35898	5.39266
contig101490	0.0521163	0.0924735	0.04842	0.0642954
contig101491	0.798139	0.47313	0.393265	0
contig101492	0.965404	0.801185	1.1597	1.35576
contig101493	1.38742	2.18614	0.849512	1.23905
contig101494	0.348515	0	1.75265	1.81231
contig101495	0.325953	0.445262	0.485483	0.222975
contig101496	0.0643966	0.197179	0.0451261	0.100766
contig101497	0.893913	0.898732	0.500184	0.545224
contig101498	0.967969	0.821802	0.741117	1.03749
contig101499	0	0.074359	0.0624605	0.0516631
contig1015	24.5847	26.2351	24.0158	25.4424
contig10150	1.40576	1.40513	1.83627	1.9718
contig101500	0	0	0	0
contig101501	0.141387	0.410058	0.161678	0.219536
contig101502	0.545833	0.487449	0.44241	0.444632
contig101503	1.30793	1.62217	2.86687	1.93696
contig101504	0.0564029	0.416602	0.226635	0.217833
contig101505	0	0.108031	0	0
contig101506	0.192721	0.214781	0.325474	0.439417
contig101507	0	0	0	0
contig101508	4.1935	3.49794	2.24307	2.09231
contig101509	0	0	0	0
contig10151	35.2563	37.0488	36.9312	38.9984
contig101510	77.3621	91.741	79.7258	66.8537
contig101511	5.8603	3.79309	9.26814	3.02684
contig101512	0.153876	0.320808	0.292177	0.370438
contig101513	1.5122	0.484686	2.05983	0.419316
contig101514	0	0	0	0
contig101515	1.28463	1.39858	2.62117	2.67321
contig101516	10.9112	9.81037	7.91262	5.8961
contig101517	0.506334	0.645274	0.403407	0.69059
contig101518	0	0	0	0.138439
contig101519	14.7639	12.6179	10.3929	13.7637
contig10152	6.10527	5.14045	5.73003	8.67385
contig101520	0.384375	0.22406	0.414914	0.333633
contig101521	3.17552	3.94226	2.77273	3.66681
contig101522	0.391702	0.689957	0.215724	0.419313
contig101523	0.812863	0.648097	0.670385	0.565263
contig101524	0.135588	0.171192	0.154919	0.197484
contig101525	0.156341	0.115942	0.0959754	0.155725
contig101526	0.00550832	0	0.0137088	0
contig101527	3.04565	2.12938	1.12099	1.42712
contig101528	0.0171323	0.0325357	0.167533	0.11726
contig101529	0.539097	0.356995	0.353734	0.608395
contig10153	7.20408	14.2659	6.96921	23.5392
contig101530	0.5671	0.794109	0.60862	0.481565
contig101531	1.16118	1.4097	1.40386	0.912226
contig101532	0	0	3.03513	3.89674
contig101533	0	0	2.31853	2.57183
contig101534	0	0	0	0
contig101535	0.484848	0.476158	0.335883	0.602444
contig101536	0.786845	0.402195	0.53243	0.55838
contig101537	0.746853	0.96503	1.41123	0.622234
contig101538	1.02419	0.575306	0.516182	0.648004
contig101539	0.310169	0.63285	0.352691	0.183054
contig10154	11.1577	9.20682	9.97034	7.75053
contig101540	0.765321	0.255904	1.24225	0.546458
contig101541	2.31568	2.0597	2.81457	1.16361
contig101542	0.0906996	0.44569	0.170522	0.433784
contig101543	0.891564	0.530599	0.503325	0.680673
contig101544	0.472202	0.342584	0.254945	1.2458
contig101545	0.0232529	0	0.0292529	0.0197782
contig101546	2.75342	2.60761	20.9175	13.32
contig101547	0.0714459	0.441955	0.156517	0.337798
contig101548	0	0	0.805752	0.227899
contig101549	2.14756	1.84414	2.54935	2.49378
contig10155	0.0267288	0.0345655	13.1304	6.84281
contig101550	0.0598678	0.268028	0	0.165155
contig101551	0.346313	0.153633	0.212534	0.527294
contig101552	0.517407	0.396629	0.690154	0.566659
contig101553	0.0845683	0.378805	0.276437	0.0747766
contig101554	1.98159	1.80319	1.18669	1.88706
contig101555	0	0	0	0
contig101556	8.95215	13.3671	11.4637	7.49183
contig101557	1.87932	2.53651	1.21997	1.60537
contig101558	0.64429	0.699782	0.367765	0.918558
contig101559	0.111702	0.137126	0.227705	0.109623
contig10156	18.7414	19.6978	20.8762	38.8272
contig101560	0.232798	0.223281	0.269339	0.298146
contig101561	0.238779	0.243256	0.127503	0.304446
contig101562	1.07137	0.197468	3.07946	0.812992
contig101563	0.358941	0.270938	0.42756	0.803223
contig101564	0.175613	0.193155	0.235579	0.203017
contig101565	0	0	0	0
contig101566	0.844396	0.957146	0.83213	0.830834
contig101567	4.4482	3.9862	1.22278	0.720761
contig101568	0.302261	0.386369	0.233126	0.431583
contig101569	9.77803	14.9949	12.4781	16.0093
contig10157	1.45482	2.189	2.23093	3.29426
contig101570	0.1302	0.124405	0.154579	0.125004
contig101571	0.390159	0.665484	0.358993	0.697325
contig101572	4.72525	1.38597	1.81577	0.630653
contig101573	7.35501	15.0363	8.341	9.18448
contig101574	0.70867	0.961531	0.211273	1.29555
contig101575	1.30548	2.09626	1.92645	1.69551
contig101576	0	0	0	0
contig101577	0.251306	0.774448	0.281645	0.344763
contig101578	1.85173	1.61671	1.40535	1.18511
contig101579	0	0	0	0.0183283
contig10158	33.3673	60.0804	45.8972	51.257
contig101580	0.460563	0.908215	0.522122	0.679305
contig101581	0.423448	0.621118	1.17162	1.37415
contig101582	0.36662	0.239812	0.222982	0.284264
contig101583	0.211026	0.472157	0.176924	0.104489
contig101584	0	0.0609281	0.0313146	0
contig101585	2.71715	3.30447	1.90837	2.31298
contig101586	1.07779	2.15671	1.35731	1.26935
contig101587	0.0736111	0.246069	0.0331914	0.280842
contig101588	0.426268	0.916545	0.28264	0.339709
contig101589	0	0	0	0
contig10159	11.6816	12.4585	12.1634	12.2607
contig101590	0.149462	0.835084	0.0881389	0.473888
contig101591	0.386858	0.362924	0.431719	0.496676
contig101592	2.24875	0.982747	1.98236	0.33874
contig101593	1.93988	1.16621	0.978446	1.1125
contig101594	0.204669	0.154448	0.213967	0.2002
contig101595	0	0	0.108563	0.114131
contig101596	0	0.422483	0.496081	0.22204
contig101597	0.0605588	0.101993	1.09738	0.886562
contig101598	0	0	0.553091	0.289771
contig101599	2.57646	3.0476	2.29779	3.94311
contig1016	15.3898	20.3499	11.9081	12.9724
contig10160	6.95006	6.9616	5.76243	5.4727
contig101600	1.62121	2.37164	2.56101	7.56312
contig101601	0.122584	0.355234	0.515947	1.05562
contig101602	0	0	0	0
contig101603	2.76098	2.67277	1.34285	2.59332
contig101604	0.806156	0.571696	0.657881	0.610761
contig101605	0.380441	0.146393	0.449142	0.189805
contig101606	0	0.220161	0.0655995	0.115222
contig101607	0.671373	0.285888	0.291897	0.50015
contig101608	1.14605	0.808678	1.87032	1.54239
contig101609	0.370399	0.382726	0.382083	0.319992
contig10161	12.0799	10.8189	13.486	14.1369
contig101610	0.151344	0.23474	0.184939	0.261868
contig101611	164.399	157.627	137.782	98.767
contig101612	0.0724494	0.0268594	0.146185	0
contig101613	0.34531	0.496823	0.35279	0.306432
contig101614	0	0.133743	0.021153	0.0630362
contig101615	0.950109	0.889317	0.597196	0.901391
contig101616	0.13922	0	0.0396747	0.0826364
contig101617	0	0	0	0.0165243
contig101618	0.0477847	0.0405416	0.02226	0.0463962
contig101619	3.56607	3.78917	3.56165	3.58461
contig10162	20.0432	18.3166	20.7363	24.0747
contig101620	0.623756	0.625632	0.317888	0.649389
contig101621	1.66001	1.8346	1.45253	1.35938
contig101622	0.149283	0.122346	0.162326	0.0654909
contig101623	24.3963	57.2758	32.018	118.146
contig101624	0.180196	0.231943	0.0849612	0.0885006
contig101625	2.71773	2.39345	1.88651	2.75243
contig101626	0.288954	0.326084	0.259248	0.195784
contig101627	0.0757209	0.0640819	0.0707869	0.0864007
contig101628	0.280258	0.400015	0.0670415	0.258744
contig101629	1.65582	0.68295	1.46053	1.11778
contig10163	0.469738	0.696083	2.97068	3.81367
contig101630	1.49844	1.23498	1.34394	0.531356
contig101631	0.226349	0.302625	0.105018	0.0664898
contig101632	0.411444	0.312596	0.793444	0.409492
contig101633	1.08286	1.09918	0.904539	1.30436
contig101634	0.0853102	0.146604	0.158315	0.156159
contig101635	0	0	0	0
contig101636	2.08245	1.98359	1.14964	1.15778
contig101637	0.0812265	0.0566219	0.081506	0.151095
contig101638	1.00813	1.47801	0.947421	1.13218
contig101639	0.243122	0.235287	0.178367	0.428615
contig10164	12.5995	14.5493	13.3865	14.7213
contig101640	2.22164	3.12844	2.49098	2.01097
contig101641	2.06005	2.44214	0.479942	0.925181
contig101642	0.432556	0.43378	0.437981	0.499692
contig101643	0.193558	0.365085	0.217154	0.504622
contig101644	0.0918415	0.059405	0.618876	0.318608
contig101645	0.0664566	0.604025	0.221489	0.183734
contig101646	0.770214	1.32327	0.331429	0.768445
contig101647	0.343654	0.366831	0.565499	0.645119
contig101648	0.147242	0.172157	0.113901	0
contig101649	0	0	0	0
contig10165	11.1756	10.9475	10.1555	8.58928
contig101650	0	0	0.213911	0.148551
contig101651	0	0	0	0
contig101652	0.215878	0.202344	0.211727	0.256888
contig101653	0.51726	0.476708	0.202951	0.489131
contig101654	0.252719	0	0.135927	0.132325
contig101655	0.545127	0.714551	0.403854	0.460629
contig101656	0.762156	0.790616	0.957626	2.11572
contig101657	0.76315	0.849563	0.77676	0.760644
contig101658	0.398733	0.402793	0.711253	0.52057
contig101659	0.21937	0	0.182647	0
contig10166	0.814728	0.580423	0.651667	0
contig101660	0	0	0.0287857	0.0771248
contig101661	0.135107	0	0	0
contig101662	0.0499977	0.0618337	0.0332239	0
contig101663	0	0.100046	0.0342603	0.0874418
contig101664	0.871096	1.19807	0.797655	0.93169
contig101665	0	0	0	0
contig101666	0	0	0.00657509	0
contig101667	0.191929	0.0595789	0.0724594	0.0829861
contig101668	0.359466	0.780752	0.33016	0.757834
contig101669	1.40696	1.42332	1.43623	1.48062
contig10167	23.1163	24.473	21.9271	31.0149
contig101670	23.8134	20.1735	25.6683	21.2414
contig101671	0.138191	0.114308	0.100622	0.121384
contig101672	0.0624435	0.0602609	0.262295	0.156676
contig101673	2.88117	3.04199	4.0712	2.90241
contig101674	0.404283	0.357987	0.207646	0.386985
contig101675	6.00361	7.19009	8.31555	6.13088
contig101676	1.411	2.10785	1.05324	0.553267
contig101677	2.25475	3.9888	3.08016	2.70313
contig101678	0	0	0	0
contig101679	26.1699	23.0042	34.9268	15.1278
contig10168	0	0	0	0
contig101680	6.88058	14.1802	10.5386	8.67718
contig101681	0	0	1.2912	1.42513
contig101682	0.633438	0.577613	0.810827	0.37528
contig101683	0.863597	0.871694	0.502118	0.651885
contig101684	5.10048	7.86679	4.84292	4.87275
contig101685	5.0643	7.94961	10.7164	8.58099
contig101686	0	0	2.46044	2.15043
contig101687	0.784719	0.424462	0.313371	0.684719
contig101688	0.466786	0.477014	0.549041	0.45634
contig101689	0.0360743	0.0387437	0	0.0879364
contig10169	8.48018	6.97188	33.7672	27.7514
contig101690	0.0532563	0.0658123	0.0209522	0.133666
contig101691	0.128065	0	0	0
contig101692	1.66511	1.98623	1.40427	1.66461
contig101693	2.53335	2.5493	1.87412	2.4379
contig101694	2.0343	0.917064	1.35225	0.654694
contig101695	0.44237	0.626728	0.428904	0.514595
contig101696	4.4069	3.65898	3.53731	3.49279
contig101697	1.57831	3.08066	0.452489	0.578513
contig101698	1.04665	1.33628	0.934809	1.3976
contig101699	0.140006	0.259306	0.0544856	0.0812829
contig1017	8.67947	6.94207	7.66741	7.52415
contig10170	0.0124036	0.0589787	0.193728	0.452776
contig101700	0	0	0	0
contig101701	0	0	0	0
contig101702	3.57163	2.70416	5.34751	2.01517
contig101703	0.377618	0.288901	0	0.113617
contig101704	0	0	0	0
contig101705	0.0978957	0.347558	0.245447	0.588275
contig101706	1.34317	0.8598	1.13758	1.01018
contig101707	0.121234	0.550723	0.353146	0.477055
contig101708	1.61039	2.01652	2.17017	2.46828
contig101709	2.47439	2.44339	1.95538	1.22823
contig10171	10.9513	15.689	8.03467	6.53135
contig101710	0.603789	0.653039	1.1225	0.118238
contig101711	0.202634	0.460393	0.268874	0.317656
contig101712	3.59094	4.3884	3.061	3.63948
contig101713	0.116401	0.105968	2.63682	0.26864
contig101714	3.31709	3.05809	0.0183993	0.0578439
contig101715	0.191502	0.579112	0.411258	0.675573
contig101716	1.61531	1.2839	0.737705	1.1424
contig101717	0.0435728	0.169167	0.1009	0.262285
contig101718	0.30243	0.135597	0	0.474167
contig101719	9.01463	4.46853	11.0038	8.22226
contig10172	11.0878	9.27666	9.04293	9.9287
contig101720	17.3927	19.4121	19.7272	14.8444
contig101721	0.342584	0.893889	0.423704	0.173944
contig101722	0.554981	1.0403	0.545835	0.702942
contig101723	0.20033	0.284872	0.858753	0.678312
contig101724	0	0	0	0
contig101725	0.049012	0.156065	0.161233	0.304323
contig101726	2.32009	6.13103	5.38462	5.77393
contig101727	153.586	171.094	243.096	111.505
contig101728	0.89117	0.812503	0.589704	1.46851
contig101729	0.602924	0.700721	0.744526	0.559609
contig10173	0.581136	0.603375	0.981605	0.530554
contig101730	6.99219	10.2372	12.8447	8.99016
contig101731	17.5132	18.837	26.3936	14.5847
contig101732	2.78146	1.10777	4.73531	1.61777
contig101733	0	0	0	0
contig101734	0	0	0	0
contig101735	0.235178	0.286928	0.21739	0.136535
contig101736	1.01599	1.49782	1.21082	1.42287
contig101737	16.9777	16.8776	18.3189	13.5739
contig101738	3.91395	3.44917	7.35947	3.13409
contig101739	2.03197	2.11346	2.50041	2.11876
contig10174	0.848585	0.681744	0.49658	0.678401
contig101740	0.643183	0.26755	0.294062	0.164056
contig101741	0.181855	0.125189	0.44414	0.166446
contig101742	0.16409	0.171701	0.410089	0.468782
contig101743	0.535867	0.145389	0.821516	0.312285
contig101744	0.237812	0.235294	0.303892	0.174888
contig101745	0.676142	0.792294	0.591533	0.715067
contig101746	0.44142	1.18755	0.646757	0.823503
contig101747	0	0	2.93675	4.07709
contig101748	2.6888	1.24028	2.7197	1.41503
contig101749	0.343087	0.347856	0.68456	0.479566
contig10175	0.0870594	0.340579	0.0440673	0.183227
contig101750	0	0.0341921	0.0327326	0
contig101751	0.136064	0.247906	0.438707	1.00733
contig101752	0.587294	1.33983	0.987458	2.77044
contig101753	43.3391	43.7168	56.2404	22.7545
contig101754	48.4129	49.6373	45.05	38.9424
contig101755	0.0159111	0.122611	0.17998	0.0746042
contig101756	1.16604	1.20828	1.48594	0.673882
contig101757	0.220526	0.368645	0.391381	0.539579
contig101758	2.66187	1.98646	1.62958	1.9585
contig101759	0.818196	1.00819	1.31009	0.576436
contig10176	4.12288	3.79825	5.88543	5.08803
contig101760	0	0	0	0
contig101761	0.529356	0.274917	0.124927	0
contig101762	0.827381	0.364545	0.809023	0.958362
contig101763	0.994122	0.592025	0.505477	0.546853
contig101764	1.13637	0.86121	1.02744	0.85466
contig101765	0.646551	0.879543	1.16051	0.836774
contig101766	8.71841	8.27875	12.3803	6.37882
contig101767	0.776301	0.514813	0.669148	0.593494
contig101768	114.32	68.5955	0.155547	0.0223361
contig101769	0	0	0.0274468	0
contig10177	16.7989	18.3405	20.1113	20.1264
contig101770	0.246942	0.421234	0.777099	0.407943
contig101771	0.868436	0.758215	0.887722	1.11372
contig101772	0.330264	0.278825	0.391406	0.254763
contig101773	0.139744	0.217271	0.0982046	0.174113
contig101774	0.466728	0.769158	0.599693	2.09169
contig101775	1.88489	1.74991	1.43064	1.41285
contig101776	0.246246	0.309764	0.439138	0.296885
contig101777	3.75506	3.74397	3.78879	3.23339
contig101778	1.63423	1.87221	1.12351	2.36053
contig101779	0.0541539	0	0.164446	0
contig10178	39.7822	36.6429	38.2312	36.9066
contig101780	0.31732	0.221933	0.31523	0.608221
contig101781	0	0	0	0
contig101782	0.487551	0	0.398271	0.532587
contig101783	0.336137	0.0574015	0.888597	0.144051
contig101784	0.623133	0.539684	0.460736	0.343117
contig101785	0.201921	0.533326	0.192577	0.325453
contig101786	0	0	0	0
contig101787	1.46002	0.423137	0.36065	0.622019
contig101788	2.35289	2.1126	1.79597	1.87507
contig101789	0.079513	0.0505163	0.0462487	0.0255272
contig10179	0.0514732	0.309667	0.125813	0.200573
contig101790	1.15203	0.919303	0.664396	1.05939
contig101791	0	0	0	0
contig101792	0.491818	0.258438	0.913939	0.0586054
contig101793	6.1199	5.48276	5.36699	4.22029
contig101794	0.217628	0.230823	0.173191	0.0526238
contig101795	0.0557075	0	0.0655543	0
[truncated: 178,110 more rows]
