# Supplementary material for: Activation of a gene network in durum wheat roots exposed to cadmium
Source: BMC Plant Biol. 2018 Oct 16;18:238. doi: 10.1186/s12870-018-1473-4 (PMC6192290; doi:10.1186/s12870-018-1473-4)
Supplement: Supplementary file 4 — List of the 299 commonly up-regulated genes in roots of Creso and Svevo cvs. In this *.xlsx file are reported the expression levels of the 299 contigs that are commonly up-regulated by cadmium treatment in roots of the Creso and Svevo cvs. The first column enlists the contigs identification numbers. From column B to I are reported the mean expression values (FPKM) observed in the different genotypes, tissues and treatments. From column J to M are reported the relative annotation of each contig based on GO and TAIR databases. (XLSX 50 kb) [file 12870_2018_1473_MOESM4_ESM.xlsx]

## Sheet: Foglio1
	Creso				Svevo
	Roots		Shoots		Roots		Shoots
gene_id	CTRL	+Cd	CTRL	+Cd	CTRL	+Cd	CTRL	+Cd	GO_code	GO_annotation	TAIR AGI CODE	TAIR Annotation
contig10057	1.26191	33.2697	0.6376	0.925529	1.23886	9.03474	0.540164	0.292387	GO:0008289	upf0098 protein mth_273-like	AT5G01300.1	PEBP (phosphatidylethanolamine-binding protein) family protein
contig101234	0.773294	7.42472	6.03763	9.89706	2.86538	7.99949	10.3384	10.2121
contig10233	8.08148	88.0132	4.78453	7.17477	5.41459	72.8934	5.75225	6.2928	GO:0009719	probable nad h-dependent oxidoreductase 1	AT1G59960.1	NAD(P)-linked oxidoreductase superfamily protein
contig102341	12.7418	45.8315	2.47431	2.86418	10.1632	27.9701	2.754	2.82994
contig104004	2.26102	12.7234	0.45958	0.560808	1.09793	5.4814	0.274964	0.285041			AT5G53970.1	Tyrosine transaminase family protein
contig10442	5.86819	12.5453	0.513601	0.870408	5.99731	13.9852	0.523101	0.288328	GO:0009058	3-ketoacyl- synthase 11-like	AT1G04220.1	3-ketoacyl-CoA synthase 2
contig104477	7.48277	31.3033	0.554784	1.02681	3.57695	11.4187	0.851942	0.756361
contig104777	2.34394	9.97996	3.79218	3.34598	2.41925	9.61928	3.03711	2.54993			AT2G16660.1	Major facilitator superfamily protein
contig10700	5.88571	17.7139	13.515	7.92945	5.36864	23.3365	17.6727	2.61666		protein	AT3G55840.1	Hs1pro-1 protein
contig10788	13.8949	62.8366	13.0533	14.7353	15.3874	44.2825	12.9945	14.4082	GO:0009058	transferase-like protein	AT2G05830.1	NagB/RpiA/CoA transferase-like superfamily protein
contig10789	25.3676	60.951	13.7989	13.4105	23.8208	53.0033	14.0113	13.0583	GO:0009058	transferase-like protein	AT2G05830.1	NagB/RpiA/CoA transferase-like superfamily protein
contig10878	1.12235	5.19254	0.156679	0.0434604	5.59953	22.3031	0.215112	0.0941973
contig109072	2.175	31.8918	0.135075	0.258837	0.657339	15.3243	0.35834	0.712249			AT5G14780.1	formate dehydrogenase
contig11115	12.1028	40.2873	0	0	10.021	20.9447	0	0
contig11228	2.93739	10.77	51.6211	38.9117	2.22955	8.77852	56.5707	27.6382	GO:0016740	nicotianamine synthase 3	AT1G56430.1	nicotianamine synthase 4
contig11341	0.78689	5.37622	0	0	1.37291	5.93815	0	0	GO:0008289	lipid binding protein precursor	AT2G48140.1	Bifunctional inhibitor/lipid-transfer protein/seed storage 2S albumin superfamily protein
contig11370	5.14316	18.0589	4.09992	5.94103	6.4733	13.3177	6.62553	6.41101			AT3G56500.1	serine-rich protein-related
contig114546	14.616	78.13	166.777	196.229	7.89263	23.0385	202.521	237.029	GO:0005737	Os03g0439700 [Oryza sativa Japonica Group]	AT5G67370.1	Protein of unknown function (DUF1230)
contig11517	53.4671	139.08	14.3853	16.9086	54.4128	161.333	15.5343	17.8056	GO:0005739	5 -methylthioadenosine s-adenosylhomocysteine nucleosidase	AT4G34840.1	Phosphorylase superfamily protein
contig11518	37.2181	108.47	17.7671	20.4257	33.9415	101.645	17.4227	18.5902	GO:0009058	5 -methylthioadenosine s-adenosylhomocysteine nucleosidase	AT4G34840.1	Phosphorylase superfamily protein
contig11684	4.16407	9.19584	7.68464	4.82085	6.99083	19.4365	3.54147	1.47658	GO:0005488	alternative oxidase mitochondrial-like	AT3G22370.1	alternative oxidase 1A
contig117796	3.01784	13.5219	0.637683	1.14257	2.77849	8.67621	0.39661	0.636457
contig11889	2.23641	70.6728	0.0898426	0	1.16591	8.52782	0	0	GO:0006950	actin depolymerizing factor 3	AT5G59880.1	actin depolymerizing factor 3
contig12011	18.6799	49.5888	0.899444	4.89757	11.8311	34.283	1.49809	7.1213	GO:0016020	probable peptide nitrate transporter at1g22540-like isoform 1	AT1G22540.1	Major facilitator superfamily protein
contig125584	0.636003	5.25771	0.0915383	0.381906	2.25772	7.29871	0.312971	0.580231	GO:0006950	kda class i heat shock protein 1	AT5G59720.1	heat shock protein 18.2
contig12928	16.2894	40.6319	0.147388	0.155387	13.1021	41.106	0.072239	0.0515211			AT2G28160.1	FER-like regulator of iron uptake
contig12932	2.76219	14.1318	2.19749	2.66466	3.70278	9.24318	2.65263	6.8222
contig13016	4.06675	155.314	0	1.10178	0.570931	101.28	0	0.417282	GO:0005737	nicotianamine synthase 3	AT1G56430.1	nicotianamine synthase 4
contig13272	6.46977	27.3434	0	0	4.93071	10.443	0	0	GO:0006810	abc transporter family protein	AT5G13580.1	ABC-2 type transporter family protein
contig13450	10.9551	23.6078	12.4744	13.0625	11.0317	56.7846	16.4736	5.98494
contig1349	26.2726	146.19	20.117	20.6828	20.9093	105.535	19.2544	15.3595	GO:0005488	aminotransferase -like	AT1G77670.1	Pyridoxal phosphate (PLP)-dependent transferases superfamily protein
contig13545	18.1915	42.6578	6.15638	6.90898	12.8613	40.4564	6.71411	6.96572	GO:0005488	copper-transporting atpase 3-like	AT1G63440.1	heavy metal atpase 5
contig13606	6.64889	15.4254	0.11227	0.0974123	4.90977	11.4965	0.136227	0.220376	GO:0009536	atp synthase subunit alpha
contig13928	4.0118	23.052	0	0	3.0744	10.5528	0	0	GO:0005737	vegetative cell wall protein gp1 precursor
contig139727	1.15675	12.2883	0.351589	0.375266	0.508025	5.75723	0.285974	0.282787
contig13983	3.96631	40.5103	0.128822	0.430592	4.93553	14.1163	0.195334	0.786422	GO:0008152	homocysteine s-methyltransferase 1	AT3G25900.1	Homocysteine S-methyltransferase family protein
contig140861	2.99156	16.6899	1.49672	1.17754	2.37844	7.89761	0.78806	0.81202
contig143856	5.06004	23.4978	52.2165	38.5338	2.84787	6.82983	65.592	39.985		iron-phytosiderophore transporter ysl15-like	AT4G24120.1	YELLOW STRIPE like 1
contig14745	21.4152	110.089	7.36438	8.409	17.4948	58.8304	7.42492	7.77768	GO:0006139	ribose-phosphate pyrophosphokinase 4-like	AT2G42910.1	Phosphoribosyltransferase family protein
contig14879	2.60494	7.97405	1.10333	2.24839	4.73064	11.6299	1.20185	1.27299	GO:0005737	phenylalanine ammonia-lyase-like	AT3G53260.1	phenylalanine ammonia-lyase 2
contig151086	1.29018	10.7449	0	0	0.733842	7.79237	0	0.0628761
contig15356	1.61609	5.92727	0.686945	3.08056	2.06089	6.09395	0.665626	0.604076	GO:0005623	protein tolb	AT4G01870.1	tolB protein-related
contig155	3.09267	121.91	0	5.11065	1.04627	34.5222	0	1.6619	GO:0016020	protein zinc induced facilitator-like 1-like	AT5G13740.1	zinc induced facilitator 1
contig15565	3.05253	30.0569	0	1.0481	2.11206	10.7626	0	0.220951	GO:0016020	protein zinc induced facilitator-like 1-like	AT5G13750.1	zinc induced facilitator-like 1
contig155836	308.283	649.592	0	2.4702	64.1389	173.516	0	1.10135
contig1563	28.1857	173.666	14.9969	44.0854	48.8434	250.223	20.2241	41.9393
contig158468	1.77673	12.6783	0	0.0427572	0.587837	5.9638	0.16248	0.40766
contig16069	30.467	102.47	3.04047	2.93845	16.9283	49.7545	3.354	2.63841	GO:0005488	nicotianamine aminotransferase a-like	AT5G53970.1	Tyrosine transaminase family protein
contig16227	7.18066	29.4532	6.71688	12.8463	6.34503	13.9441	6.78914	15.3047	GO:0005215	metal transporter nramp3-like	AT1G47240.1	NRAMP metal ion transporter 2
contig165884	2.27969	7.72109	0.180378	0.178283	1.19932	5.52131	0.459605	0.522371
contig16714	4.3025	11.9027	3.55917	4.01556	6.13132	17.2068	5.49839	4.55439	GO:0008150	harpin inducing protein	AT2G35980.1	Late embryogenesis abundant (LEA) hydroxyproline-rich glycoprotein family
contig167614	6.75312	36.8281	0.353012	1.02491	4.00823	45.8787	0.237556	0.255295
contig16879	2.15947	57.7072	0	1.24092	2.94677	292.021	0	6.10441
contig169082	4.36188	9.54589	0	0	11.202	66.7781	0	0
contig169707	4.24203	14.0605	0	0.0553195	2.86908	16.4169	0	0	GO:0009536	metallothionein-like protein 1b-like isoform 1
contig17301	5.84992	15.0819	3.68473	5.38808	5.18141	11.6273	3.40213	4.59521	GO:0005488	copper-transporting atpase 3-like	AT1G63440.1	heavy metal atpase 5
contig17721	5.38688	25.03	0.106412	0.231682	5.49715	27.1659	0.141765	0.388219	GO:0016020	non-specific lipid-transfer protein at2g13820-like	AT3G22600.1	Bifunctional inhibitor/lipid-transfer protein/seed storage 2S albumin superfamily protein
contig17735	11.3414	83.2011	22.1189	29.7693	8.13533	49.4714	19.5495	27.5718	GO:0005829	probable ribose-5-phosphate isomerase-like	AT1G71100.1	Ribose 5-phosphate isomerase type A protein
contig17838	28.4254	102.163	6.88106	5.53935	18.4529	42.1551	8.32983	6.8036	GO:0005737	hippocampus abundant transcript-like protein 1-like	AT5G42210.1	Major facilitator superfamily protein
contig17861	2.19149	7.04723	2.44802	4.86288	1.83359	7.46857	3.67981	10.5861	GO:0009719	auxin-induced protein 6b-like	AT4G00880.1	SAUR-like auxin-responsive protein family
contig18191	4.0739	8.23166	0.347678	0.157065	5.42211	12.5572	0.709603	0.0783294	GO:0005737	phi-1-like phosphate-induced protein	AT4G08950.1	Phosphate-responsive 1 family protein
contig18229	8.04783	34.3908	0.016365	0	6.51718	15.1019	0	0
contig18293	7.59875	274.494	0.011941	3.99965	1.47399	146.917	0.00645769	1.84923	GO:0006950	nicotianamine synthase	AT5G56080.1	nicotianamine synthase 2
contig18348	0.428777	31.4101	0	0.0554334	2.8412	191.769	0	0.823176	GO:0003824	nicotianamine synthase 3	AT1G56430.1	nicotianamine synthase 4
contig18375	40.0158	414.686	0.0443237	3.2727	8.92903	291.684	0	1.84271	GO:0016020		AT5G56080.1	nicotianamine synthase 2
contig18379	1.9087	75.5971	0	0	2.95401	8.39622	0	0
contig18424	10.0703	415.171	0	4.27192	2.98626	591.679	0.01528	1.43038	GO:0008152	nicotianamine synthase 3	AT1G09240.1	nicotianamine synthase 3
contig18550	11.1124	26.5835	0.103253	0.290036	12.2586	28.367	0.316804	0.579355	GO:0009536	ribosomal protein s10
contig18847	31.4484	108.303	87.0723	104.985	29.6012	75.9581	60.3156	55.8178	GO:0005622	copper chaperone	AT1G66240.1	homolog of anti-oxidant 1
contig18848	16.0496	47.6075	43.1954	52.9636	13.9741	33.0604	29.7113	25.0116	GO:0005622	copper chaperone	AT1G66240.1	homolog of anti-oxidant 1
contig18910	5.07179	18.1172	0.266651	0.541144	4.15961	9.22063	0.240311	0.18905	GO:0009058	omega-hydroxypalmitate o-feruloyl transferase-like	AT5G41040.1	HXXXD-type acyl-transferase family protein
contig19136	4.26048	10.6961	0	0.0971255	6.52436	14.3298	0	0
contig19710	2.38866	7.67368	0	0	2.62129	5.62422	0.0997225	0.0817512	GO:0016740	hydroxycinnamoyl-coenzyme a shikimate quinate hydroxycinnamoyltransferase-like	AT1G32910.1	HXXXD-type acyl-transferase family protein
contig19791	4.81146	9.64726	42.0222	22.1509	8.0187	19.1615	48.2556	15.8145	GO:0003677	nac domain-containing protein 68-like	AT1G01720.1	NAC (No Apical Meristem) domain transcriptional regulator superfamily protein
contig20039	32.8357	481.175	0	5.60518	8.07784	272.656	0	3.47364	GO:0005975	aminotransferase family protein	AT5G53970.1	Tyrosine transaminase family protein
contig20088	17.5192	47.4314	0.234338	0.492003	14.1554	31.566	0.234205	0.155057	GO:0005634	hypothetical protein SORBIDRAFT_01g017040 [Sorghum bicolor]	AT4G24130.1	Protein of unknown function DUF538
contig20319	13.9426	47.7442	6.90939	8.56273	9.77013	44.7578	8.03258	9.00376	GO:0005488	copper-transporting atpase 3-like	AT1G63440.1	heavy metal atpase 5
contig20468	1.32414	6.76482	1.94439	2.95784	3.67489	18.8537	0.939903	3.29373
contig20508	3.73596	14.9706	0	0	2.78003	12.2337	0.0505554	0
contig20651	4.24237	9.78938	7.08919	12.6033	5.34968	14.0053	11.5491	4.5252	GO:0008150	harpin inducing protein	AT2G35980.1	Late embryogenesis abundant (LEA) hydroxyproline-rich glycoprotein family
contig20655	29.7772	151.659	15.2583	16.53	23.0309	85.645	13.6644	13.0346	GO:0006139	ribose-phosphate pyrophosphokinase 4-like	AT2G42910.1	Phosphoribosyltransferase family protein
contig20656	2.94693	23.3167	0.473659	0.695444	1.11224	12.2723	0.509293	0.819915	GO:0006139	ribose-phosphate pyrophosphokinase 4	AT2G42910.1	Phosphoribosyltransferase family protein
contig20701	2.90917	7.88386	0.604532	0.87745	2.70702	6.22448	0.856663	0.839172	GO:0003677	Os04g0543500 [Oryza sativa Japonica Group]
contig20998	6.96964	36.246	0	0	5.87861	14.4415	0	0
contig21541	15.8493	74.2783	0.687346	1.00344	19.8691	57.0598	0.589987	0	GO:0005737	loc100283021 precursor	AT2G15220.1	Plant basic secretory protein (BSP) family protein
contig21546	2.90375	21.6012	1.6651	2.50246	2.54709	9.66351	1.446	3.0442
contig21859	0.952551	7.004	0	0	0.970861	8.28859	0	0
contig22271	6.59644	13.46	5.46076	7.39882	6.87742	16.1804	5.83214	9.00989	GO:0005623	nodulin family protein	AT4G34950.1	Major facilitator superfamily protein
contig22941	6.10772	15.075	1.64884	4.65994	5.40991	15.469	1.35925	1.37755	GO:0005623	protein tolb	AT4G01870.1	tolB protein-related
contig23471	34.5206	138.25	2.83192	7.10301	40.6836	105.525	2.47949	2.96985	GO:0005623	loc100283021 precursor	AT2G15220.1	Plant basic secretory protein (BSP) family protein
contig23823	3.48985	8.3272	2.87596	4.31676	3.50006	9.16106	4.56374	2.96893	GO:0005623	aspartic proteinase nepenthesin-2-like	AT3G59080.1	Eukaryotic aspartyl protease family protein
contig24610	6.45048	13.5268	2.92515	5.49406	10.8294	31.3481	3.2037	7.35895
contig24686	6.03623	35.33	3.025	3.44364	13.7892	54.6986	3.54912	4.51905
contig24852	12.6647	177.801	0	2.38655	3.42697	115.157	0	1.32876	GO:0005739	aminotransferase family protein	AT2G20610.1	Tyrosine transaminase family protein
contig24868	5.12958	13.6125	2.34171	2.35752	7.68214	16.1929	3.93725	3.13082
contig25001	4.60605	16.3415	1.09607	3.53395	5.53966	11.1482	3.24955	6.5512	GO:0005634	transcription factor bhlh47-like	AT3G47640.1	basic helix-loop-helix (bHLH) DNA-binding superfamily protein
contig25004	1.68527	8.34045	1.28597	1.07425	2.34274	8.73217	1.61112	3.81708
contig25018	2.52723	7.45951	0.771494	0.138338	13.8538	131.827	2.0677	0.255926
contig25370	29.7387	113.502	6.96883	9.5725	26.2991	65.4625	9.24181	10.5939	GO:0006810	probable metal-nicotianamine transporter ysl9-like	AT5G24380.1	YELLOW STRIPE like 2
contig25432	1.60947	17.956	2.09039	1.92026	1.58023	10.5211	1.74973	1.14325	GO:0005488	aspartate aminotransferase-like	AT1G80360.1	Pyridoxal phosphate (PLP)-dependent transferases superfamily protein
contig25913	4.82846	11.8848	21.1817	24.5568	7.58393	17.4033	33.8022	21.9785	GO:0005737	wrky74 - superfamily of tfs having wrky and zinc finger domains	AT5G24110.1	WRKY DNA-binding protein 30
contig25914	2.53491	6.18085	5.23564	8.04234	2.36771	8.20765	8.16382	6.63068			AT3G16510.1	Calcium-dependent lipid-binding (CaLB domain) family protein
contig25958	7.01407	25.0901	0.266564	0.207606	5.70067	12.6032	0.224511	0.169541	GO:0006810	zinc transporter ztp29-like	AT3G20870.1	ZIP metal ion transporter family
contig2610	2.3812	9.65807	8.56908	11.6415	4.89813	12.3827	18.0207	7.41545	GO:0016787	nuclease harbi1-like	AT4G29780.1	unknown protein; BEST Arabidopsis thaliana protein match is: unknown protein (TAIR:AT5G12010.1); Has 945 Blast hits to 944 proteins in 87 species: Archae - 0; Bacteria - 0; Metazoa - 519; Fungi - 43; Plants - 365; Viruses - 0; Other Eukaryotes - 18 (source: NCBI BLink).
contig2611	3.52277	15.2512	13.0372	17.6439	6.99524	20.3434	27.8928	11.2248	GO:0016787	nuclease harbi1-like	AT5G12010.1	unknown protein; INVOLVED IN: response to salt stress; LOCATED IN: chloroplast plasma membrane membrane; EXPRESSED IN: 23 plant structures; EXPRESSED DURING: 13 growth stages; BEST Arabidopsis thaliana protein match is: unknown protein (TAIR:AT4G29780.1); Has 1807 Blast hits to 1807 proteins in 277 species: Archae - 0; Bacteria - 0; Metazoa - 736; Fungi - 347; Plants - 385; Viruses - 0; Other Euk…
contig26249	17.5918	79.9824	0.148717	3.50971	7.67937	42.6086	0.342054	1.58562	GO:0009987	abc transporter b family member 25-like	AT5G39040.1	transporter associated with antigen processing protein 2
contig26634	12.7488	349.667	0	4.08045	3.29845	354.934	0	0.965152
contig27018	4.50548	10.6352	0.128209	0	1.90738	11.5577	0	0.0640716
contig27019	38.5782	105.933	0	0.0386826	31.3896	146.216	0	0.0949386
contig27059	4.40785	25.2008	0	0.107487	3.99969	20.6367	0	0.0817483	GO:0009536	atp synthase subunit alpha
contig273	3.76111	8.44514	0.189559	0.177096	5.73009	13.727	0.310532	0.166482	GO:0005737	phi-1-like phosphate-induced protein	AT4G08950.1	Phosphate-responsive 1 family protein
contig27587	1.93246	7.47571	61.087	22.5341	4.38494	9.3061	73.2979	14.3242			AT1G70810.1	Calcium-dependent lipid-binding (CaLB domain) family protein
contig27606	12.5988	151.02	0	1.6027	2.48373	120.65	0	0.40962		nicotianamine synthase 3	AT1G56430.1	nicotianamine synthase 4
contig28733	4.42943	18.5611	0	0	4.4003	9.24538	0.0487257	0.033065	GO:0016787	epoxide hydrolase 4-like	AT2G18360.1	alpha/beta-Hydrolases superfamily protein
contig28794	5.80865	46.6432	5.38305	5.61212	13.6718	37.701	3.52145	5.38895
contig28919	9.32225	26.5027	0.0117503	0.0703758	6.31682	13.5254	0.0270054	0.0167488	GO:0006950	peroxidase 52-like	AT5G05340.1	Peroxidase superfamily protein
contig29475	8.66365	38.6584	0	0.0212146	5.52364	14.8043	0	0
contig2948	6.70639	16.8044	0.091296	0.238902	4.76356	21.6199	0.17452	0.696386
contig2949	16.9193	36.4614	0.00872372	0.0405522	12.0681	48.5612	0.0748835	0.21759
contig2957	4.65414	19.4148	0	0	4.43407	11.0555	0	0
contig2986	230.665	717.334	262.41	249.036	256.655	648.113	229.421	236.071	GO:0005488	-dihydroxy-3-keto-5-methylthiopentene dioxygenase 3	AT4G14716.1	acireductone dioxygenase 1
contig30250	151.32	311.156	45.9704	69.0709	43.5469	325.199	55.4963	52.9026			AT2G01021.1	unknown protein; Has 30201 Blast hits to 17322 proteins in 780 species: Archae - 12; Bacteria - 1396; Metazoa - 17338; Fungi - 3422; Plants - 5037; Viruses - 0; Other Eukaryotes - 2996 (source: NCBI BLink).
contig30396	2.25618	5.5565	11.5784	10.2624	2.45686	6.03642	13.6249	11.7713	GO:0016020	PREDICTED: uncharacterized protein LOC100843572 [Brachypodium distachyon]
contig30815	3.40448	7.96565	0.236904	0.244115	3.16941	7.6299	0.197871	0.603718		basic 7s globulin-like	AT1G03230.1	Eukaryotic aspartyl protease family protein
contig3089	6.94261	17.5501	0	0.0514513	7.50729	22.8617	0.0458591	0.047116
contig3090	34.3668	82.8133	0.300945	0.690704	43.122	108.569	0.643427	1.08231	GO:0009536	atp synthase subunit alpha
contig30944	2.58458	14.9738	0.930408	1.11635	2.37787	7.22658	1.26893	0.836099	GO:0006810	mate efflux family protein	AT1G51340.2	MATE efflux family protein
contig31024	3.46823	9.0711	7.68198	7.42308	5.00816	11.661	11.9816	5.03337	GO:0003700	probable wrky transcription factor 40-like	AT4G31800.1	WRKY DNA-binding protein 18
contig31191	5.26889	10.6749	1.6795	2.82328	4.32747	12.9407	2.09628	2.20603			AT5G20650.1	copper transporter 5
contig31361	8.91197	21.692	13.3611	13.493	9.51777	28.6255	19.9936	9.46622	GO:0005737	harpin inducing protein
contig32239	1.58694	83.1736	0	0.451326	0.398475	45.1097	0.106101	0.355257	GO:0008152	malate dehydrogenase	AT5G58330.1	lactate/malate dehydrogenase family protein
contig32472	3.09391	11.4629	3.00555	6.74954	3.47775	13.6516	4.985	5.34894	GO:0003700	ethylene-responsive transcription factor 4	AT5G44210.1	erf domain protein 9
contig32510	3.94877	22.9809	2.67178	1.83342	3.15656	10.2865	2.05269	2.25339			AT1G49820.1	S-methyl-5-thioribose kinase
contig32707	1.63793	7.21697	0	0.51079	1.86328	8.10571	0.112949	0.292219	GO:0009987	lysm domain containing protein	AT5G62150.1	peptidoglycan-binding LysM domain-containing protein
contig33057	12.2586	46.1009	0	0	15.7624	32.2674	0.328828	0
contig33067	32.6047	195.003	24.1708	24.2947	24.4438	142.046	23.123	20.6445	GO:0005488	aminotransferase -like	AT1G77670.1	Pyridoxal phosphate (PLP)-dependent transferases superfamily protein
contig33459	6.32177	15.2906	16.0028	10.0072	8.13618	25.1384	15.606	9.73703	GO:0003700	probable wrky transcription factor 33-like	AT2G38470.1	WRKY DNA-binding protein 33
contig3346	14.5763	59.9881	2.77328	2.35692	9.95315	30.4938	2.59008	1.92805	GO:0005488	aminotransferase family protein	AT5G53970.1	Tyrosine transaminase family protein
contig33774	8.6163	21.0001	1.13776	1.5022	7.07115	16.2879	1.5643	1.88309
contig33842	4.11728	11.3803	0	0.445194	3.12747	7.06459	0.0655263	0.397943	GO:0005488	aminotransferase family protein	AT5G36160.1	Tyrosine transaminase family protein
contig34193	5.57313	17.1879	0	0	3.93474	13.5482	0.0390055	0
contig34556	3.10237	7.58232	2.08544	2.57718	2.54217	7.02397	1.82769	1.54902	GO:0005783	calcium-dependent phosphotriesterase-like protein	AT2G16760.1	Calcium-dependent phosphotriesterase superfamily protein
contig3469	6.79049	31.7256	6.40642	4.92131	5.22476	13.1764	5.42071	3.00854			AT5G13200.1	GRAM domain family protein
contig34706	5.02666	142.853	0.147646	0.410179	7.42914	15.9046	0.0592934	0.169927
contig34721	6.59931	32.972	0	0	8.47818	24.6946	0	0
contig34739	4.25496	9.11435	2.37029	2.59452	2.92654	7.93983	2.32393	3.25946	GO:0000166	peroxisomal-coenzyme a synthetase-like	AT3G48990.1	AMP-dependent synthetase and ligase family protein
contig34780	2.66285	11.6957	0	0	1.5191	5.55563	0	0	GO:0009536	lipid binding protein precursor	AT3G22620.1	Bifunctional inhibitor/lipid-transfer protein/seed storage 2S albumin superfamily protein
contig35044	26.3385	445.448	0.0580173	33.2979	6.78515	300.699	0.0829224	18.6717
contig3554	2.82953	7.19216	42.0168	26.0793	7.1432	19.933	55.3319	14.6185	GO:0003677	nac domain-containing protein 68-like	AT1G01720.1	NAC (No Apical Meristem) domain transcriptional regulator superfamily protein
contig35901	2.70261	5.72121	6.25429	7.6483	4.31139	11.2543	10.1774	9.03325
contig36263	2.49994	12.961	0	0	1.29264	7.09933	0	0	GO:0016020	blue copper protein	AT5G07475.1	Cupredoxin superfamily protein
contig36299	2.31892	7.04683	0.829838	1.10205	3.40173	11.4911	0.404565	2.914
contig36593	2.38368	13.3701	0.0309406	0.111467	2.45025	14.132	0.0612196	0.101231	GO:0006810	solute carrier family 40 member 1-like	AT5G03570.1	iron regulated 2
contig36649	8.59766	194.065	0	2.51366	1.64679	147.712	0	2.15723	GO:0005515
contig36800	1.9703	69.9707	0.042343	1.69303	1.25852	28.2639	0	0.824859	GO:0005737	protein zinc induced facilitator-like 1-like	AT3G43790.3	zinc induced facilitator-like 2
contig37102	18.1504	36.4353	9.64783	9.01383	12.9292	32.5025	12.5161	16.7155	GO:0009991	zinc finger protein	AT3G18290.1	zinc finger protein-related
contig3738	1.71829	86.3417	0	0	3.12729	12.549	0	0			AT1G52690.1	Late embryogenesis abundant protein (LEA) family protein
contig37531	10.8202	48.9554	0	0	7.71859	15.8702	0	0
contig37660	1.38077	7.72557	6.92917	15.7037	1.15315	5.76341	6.84262	10.7594
contig38	1301.73	2788.21	380.952	503.97	374.172	2519.13	388.261	393.194
contig38345	11.4293	124.923	0	3.46729	6.43588	49.1753	0	1.48066	GO:0005488	protein zinc induced facilitator-like 1-like	AT3G43790.3	zinc induced facilitator-like 2
contig38558	5.50872	21.3823	0	0	4.12745	10.0258	0	0			AT3G22600.1	Bifunctional inhibitor/lipid-transfer protein/seed storage 2S albumin superfamily protein
contig39159	8.80964	20.5948	0	0	6.04497	39.0926	0	0	GO:0005488	laccase 90c	AT5G05390.1	laccase 12
contig39226	1.58803	13.8016	0.944693	1.79812	2.09211	7.22006	1.53403	1.58558
contig39444	1.97537	15.0366	0.168386	0.290197	3.4287	8.01244	0	0.325594	GO:0006519	branched-chain-amino-acid aminotransferase chloroplastic-like	AT1G50110.1	D-aminoacid aminotransferase-like PLP-dependent enzymes superfamily protein
contig39590	5.08632	29.0401	94.1562	129.269	2.68791	7.82942	103.727	125.616	GO:0005739	PREDICTED: uncharacterized protein LOC100828869 [Brachypodium distachyon]	AT5G67370.1	Protein of unknown function (DUF1230)
contig39629	7.35072	15.9061	35.5198	19.8767	12.3798	34.3396	45.3385	39.4202			AT1G56300.1	Chaperone DnaJ-domain superfamily protein
contig39903	4.9416	16.4832	6.89932	6.07059	3.91197	13.0898	4.3284	4.11813	GO:0005623	nodulin family protein	AT4G34950.1	Major facilitator superfamily protein
contig40067	15.6418	112.55	2.3756	4.13967	11.0226	98.0662	3.37698	4.64081	GO:0005829	probable nad h-dependent oxidoreductase 1	AT1G59960.1	NAD(P)-linked oxidoreductase superfamily protein
contig40483	25.9785	80.4865	0.329737	0.52909	16.0093	85.474	0.19087	0.442846	GO:0008150	nitrile-specifier protein 5-like	AT3G07720.1	Galactose oxidase/kelch repeat superfamily protein
contig40499	1.52499	5.93518	1.46364	3.25803	4.36387	9.98317	3.16921	2.39145			AT4G18980.1	AtS40-3
contig40560	17.1485	47.8583	11.503	17.1455	14.3541	37.5064	9.18049	11.0084	GO:0016020	copper-transporting atpase 3-like	AT1G63440.1	heavy metal atpase 5
contig4063	4.63509	20.1377	6.78379	6.86386	4.98092	14.0484	6.29041	5.18566	GO:0005773	probable phospholipase a2 homolog 2-like	AT2G06925.1	Phospholipase A2 family protein
contig40731	8.46239	33.192	0.199165	0.158516	4.85083	10.4825	0.11548	0.255324	GO:0016787	alpha beta fold family protein	AT2G18360.1	alpha/beta-Hydrolases superfamily protein
contig40805	19.3304	363.379	0	1.48148	5.16479	322.24	0.0213801	1.37231	GO:0006810	nicotianamine synthase 3	AT1G09240.1	nicotianamine synthase 3
contig41291	60.2545	132.833	17.0673	21.3073	19.9755	112.2	22.7953	17.2361
contig41540	5.07289	11.4441	5.29721	11.6532	9.14233	25.9753	8.5431	6.71221
contig41708	5.74536	13.4796	5.86222	11.2998	8.25499	19.918	5.89637	12.3752	GO:0005622	zinc finger protein zat10-like	AT1G27730.1	salt tolerance zinc finger
contig42013	6.67333	16.9122	15.3452	15.316	10.2009	30.0193	12.7916	7.06626	GO:0003700	probable wrky transcription factor 33-like	AT2G38470.1	WRKY DNA-binding protein 33
contig42042	1.99508	41.5762	0	0	1.88529	7.17121	0.094027	0	GO:0016787
contig42218	10.2999	52.211	0	0.0319137	7.99639	16.963	0.0198897	0	GO:0005737	auxin-induced in root cultures protein 12-like	AT5G47530.1	Auxin-responsive family protein
contig42426	1.67904	13.7463	0.102115	0.298697	1.75214	18.6178	0.296111	0.249387
contig42696	4.15326	19.4197	0	0	3.46039	9.55606	0	0
contig43093	11.1452	24.6705	0	0	28.7617	58.9052	0.768148	0.223479	GO:0005623	non-specific lipid-transfer protein 2-like	AT3G18280.1	Bifunctional inhibitor/lipid-transfer protein/seed storage 2S albumin superfamily protein
contig43181	1.11916	12.66	0.226856	0.677736	3.46247	10.7767	1.30055	1.47353
contig43952	4.53891	17.4958	13.2498	4.32213	5.41604	25.617	20.5718	1.61062		protein	AT3G55840.1	Hs1pro-1 protein
contig43962	13.1274	53.2839	0	0	12.357	26.493	0	0	GO:0005737	auxin-induced in root cultures protein 12-like	AT5G47530.1	Auxin-responsive family protein
contig44671	13.0073	481.46	0	1.07391	2.90872	293.514	0	1.32465	GO:0005829
contig44764	6.79757	13.9649	0.337387	0.411323	12.7213	33.6039	1.99157	0.840747	GO:0006950	kda class i heat shock	AT3G46230.1	heat shock protein 17.4
contig45646	3.61717	8.08078	10.2634	17.1108	5.28245	11.9669	13.8965	15.4678			AT4G23810.1	WRKY family transcription factor
contig45935	5.21449	13.7082	0.708157	0.712195	3.87855	8.7307	0.538782	0.56564	GO:0016020	zinc transporter 10-like	AT1G10970.1	zinc transporter 4 precursor
contig46013	27.0861	771.285	0	10.8236	7.97905	691.085	0	4.43858		nicotianamine synthase 3	AT1G56430.1	nicotianamine synthase 4
contig46387	5.22834	13.9969	6.797	10.7845	6.17953	17.6571	8.69422	6.12303	GO:0005737	harpin inducing protein
contig47079	5.5872	15.8395	1.33821	0.238995	6.71906	15.1135	2.24388	0.325519
contig47143	0.632076	44.8568	0	0.0740843	0.97988	5.38118	0	0	GO:0005737	maturation protein pm3	AT1G04560.1	AWPM-19-like family protein
contig47439	5.66326	57.3935	0.146478	0.235339	3.03536	40.8348	0.197409	0.168272	GO:0005215	solute carrier family 40 member 1-like	AT5G03570.1	iron regulated 2
contig47916	2.11295	5.11151	3.77252	12.5721	3.58087	8.32058	9.77735	8.87222	GO:0016787	nudix hydrolase chloroplastic-like	AT1G73540.1	nudix hydrolase homolog 21
contig48143	3.15161	13.1762	0	0	2.79421	8.95641	0	0
contig48191	2.23183	6.61558	0.0845592	0.116069	1.95685	5.05982	0.00658667	0.145449	GO:0009607	zinc transporter chloroplastic-like	AT1G10970.1	zinc transporter 4 precursor
contig48728	5.81322	20.8483	0	0	5.76232	12.5298	0	0
contig48811	4.30346	21.0419	0	0	2.81583	9.43857	0	0	GO:0006810	non-specific lipid-transfer protein at2g13820-like	AT3G22600.1	Bifunctional inhibitor/lipid-transfer protein/seed storage 2S albumin superfamily protein
contig49052	9.47613	35.0946	0.809984	5.60293	15.018	39.4725	6.43443	10.947	GO:0005634	transcription factor bhlh47-like
contig49124	2.58455	7.65335	0.0231306	0.119452	2.39468	6.28405	0.0525919	0.197416	GO:0016787	patatin group a-3-like	AT3G54950.1	patatin-like protein 6
contig4988	2.41385	12.2739	0	0	1.79363	13.4954	0	0			AT3G22600.1	Bifunctional inhibitor/lipid-transfer protein/seed storage 2S albumin superfamily protein
contig4991	50.4534	169.474	0.414447	1.26008	23.8325	159.021	0.217402	0.632688	GO:0005975	nitrile-specifier protein 2	AT3G07720.1	Galactose oxidase/kelch repeat superfamily protein
contig4992	11.9098	57.4197	0.79443	1.10245	5.1602	74.9619	0.493245	0.322766	GO:0005975	nitrile-specifier protein 5-like	AT3G07720.1	Galactose oxidase/kelch repeat superfamily protein
contig50352	1.91958	5.57037	3.28165	6.4626	2.28698	6.98917	3.38056	6.89423	GO:0006950	calmodulin-like protein 6-like	AT5G49480.1	Ca2+-binding protein 1
contig50500	4.55899	10.1941	10.9203	19.4796	5.94772	13.39	13.5101	14.9032	GO:0003700	probable wrky transcription factor 33-like	AT2G38470.1	WRKY DNA-binding protein 33
contig5064	26.8386	106.19	21.1652	24.4715	26.2537	64.2203	21.8521	26.2494	GO:0009058	methylthioribose kinase 1-like	AT1G49820.1	S-methyl-5-thioribose kinase
contig50649	272.567	601.112	0.156619	7.16114	134.22	360.674	0.0558119	3.84877
contig509	901.585	2229.76	340.437	647.91	282.307	3164.8	375.767	347.163
contig51008	5.08895	174.281	0	1.1506	1.39907	128.535	0	1.13094	GO:0016740	nicotianamine synthase 3	AT1G56430.1	nicotianamine synthase 4
contig51861	7.36184	19.868	0	0	10.1197	26.515	0.0274299	0	GO:0005737
contig5222	15.633	48.474	16.8614	27.1288	10.1752	31.9728	13.8182	26.8922	GO:0005737
contig52310	4.28144	72.2122	557.778	582.321	3.84714	41.5671	576.818	444.988	GO:0003824	malate dehydrogenase	AT5G58330.1	lactate/malate dehydrogenase family protein
contig52664	5.67691	39.5067	17.994	20.2961	4.68818	23.2933	20.1313	19.3756	GO:0005829	probable ribose-5-phosphate isomerase-like	AT2G01290.1	ribose-5-phosphate isomerase 2
contig52980	6.26102	14.0503	1.27473	2.26322	3.73373	10.5253	1.95124	3.63318	GO:0003824	2-aminoethanethiol dioxygenase-like	AT5G39890.1	Protein of unknown function (DUF1637)
contig53157	6.33919	16.9663	2.54586	2.10145	3.75804	8.31652	2.02448	1.91004	GO:0016740		AT5G39890.1	Protein of unknown function (DUF1637)
contig53595	2.29059	7.93686	10.559	10.5852	4.20464	12.2569	14.9335	7.38205			AT2G17850.1	Rhodanese/Cell cycle control phosphatase superfamily protein
contig53616	7.46998	32.0511	0	0	5.8113	12.1248	0	0
contig54627	5.69865	25.5269	0	0	5.56556	15.2228	0	0
contig54958	3.26718	40.7801	0	0	1.82803	16.4809	0.0143599	0	GO:0005737	protein zinc induced facilitator-like 1-like	AT3G43790.3	zinc induced facilitator-like 2
contig552	2.84028	10.5045	0.0423061	0.0164262	4.27977	10.0149	0.019733	0.428727			AT1G03230.1	Eukaryotic aspartyl protease family protein
contig55580	7.90206	356.985	0	2.10099	1.90955	314.154	0.0613804	1.32651	GO:0008150
contig5669	9.4174	210.925	0	10.4925	1.8198	257.515	0.174671	3.09896		nicotianamine synthase 3	AT1G56430.1	nicotianamine synthase 4
contig56695	2.09308	57.4692	0	9.09278	0.583245	47.824	0.016709	2.51729		nicotianamine synthase 3	AT1G56430.1	nicotianamine synthase 4
contig5670	1.92099	41.183	0	1.0972	0.338666	28.9238	0.0280465	0.212706	GO:0016740	nicotianamine synthase 3	AT1G09240.1	nicotianamine synthase 3
contig56933	8.06876	38.9953	0	0	5.4435	21.1618	0	0
contig57171	4.11641	9.14665	4.6049	10.8564	7.13448	20.2201	6.41724	11.343	GO:0008150	zinc finger protein zat10-like	AT1G27730.1	salt tolerance zinc finger
contig57636	2.4396	5.87146	19.4731	17.9974	4.45743	10.852	16.2544	16.8191
contig57646	1.34553	5.40198	0	0	4.89469	13.5284	0.0192223	0
contig5883	14.0625	33.8198	7.49489	8.79267	12.0125	24.5188	7.60446	8.22528	GO:0004872	copper-transporting atpase 3-like	AT1G63440.1	heavy metal atpase 5
contig59329	2.53575	5.56988	2.18447	7.02158	4.0384	12.0048	3.97264	5.96776
contig59715	1.32851	10.2492	0.695977	2.74516	2.02805	24.4516	1.12552	1.10075	GO:0009987	vacuolar iron transporter homolog 4-like	AT1G76800.1	Vacuolar iron transporter (VIT) family protein
contig59732	4.71455	15.959	0.201287	3.54007	4.56254	15.5343	1.20607	8.43998	GO:0006950	transcription factor org2-like	AT3G56970.1	basic helix-loop-helix (bHLH) DNA-binding superfamily protein
contig60769	3.72813	7.92439	6.43181	5.48711	11.167	30.7211	11.3135	2.85859	GO:0009536	PREDICTED: uncharacterized protein LOC100844174 [Brachypodium distachyon]	AT1G52720.1	unknown protein; BEST Arabidopsis thaliana protein match is: unknown protein (TAIR:AT3G15630.1); Has 61 Blast hits to 61 proteins in 13 species: Archae - 0; Bacteria - 0; Metazoa - 0; Fungi - 0; Plants - 61; Viruses - 0; Other Eukaryotes - 0 (source: NCBI BLink).
contig6090	24.4766	65.3185	0.0165941	0.0385013	20.3632	89.4807	0.0391256	0.0616968
contig61390	8.13527	22.0373	5.39375	12.9222	10.933	43.2946	7.06866	8.9635
contig61519	2.39741	6.58994	0.0436056	0.192655	10.6525	41.7007	0.105532	0.294897
contig61554	24.7201	111.79	0.576463	0.671843	17.1057	80.2907	2.38412	1.37435	GO:0006810	zinc transporter ztp29-like	AT3G20870.1	ZIP metal ion transporter family
contig6172	11.8234	48.7023	0.112655	0.204008	8.38627	26.0406	0.340922	0.286328	GO:0006810	zinc transporter ztp29-like	AT3G20870.1	ZIP metal ion transporter family
contig6176	5.16565	17.8615	1.73136	2.4327	13.1974	37.2793	3.33663	3.46374
contig62096	7.8788	251.68	0	2.70508	1.96936	340.627	0	0.864182		nicotianamine synthase 3	AT1G56430.1	nicotianamine synthase 4
contig6261	1.66763	6.24931	0.216829	0.258192	3.59894	8.78906	0.357838	0.70467
contig6268	1.7808	5.62544	1.67681	5.93572	3.8869	14.8998	2.75485	5.11081	GO:0006950	probable ccr4-associated factor 1 homolog 11-like	AT5G22250.1	Polynucleotidyl transferase ribonuclease H-like superfamily protein
contig63704	3.88738	19.6853	2.50737	2.23144	3.74048	10.4651	2.18696	3.0332
contig64057	2.30295	6.98278	6.09589	4.0739	7.38587	20.0768	5.85529	2.36761	GO:0008152
contig64144	1.17463	39.867	0.287226	0.957948	0.437502	14.4141	0.055759	0.842059
contig64256	3.53171	8.94277	10.6061	17.2706	5.17024	11.2344	16.8011	16.7822	GO:0003677	probable wrky transcription factor 53-like	AT5G24110.1	WRKY DNA-binding protein 30
contig64297	3.19458	9.30244	7.14345	12.4324	6.12578	13.0827	12.2482	9.01365			AT3G20310.1	ethylene response factor 7
contig64300	3.22745	16.5696	0.0519679	0.0562469	2.70544	5.54353	0.027271	0.0258432	GO:0006810	metal ion binding	AT5G23760.1	Copper transport protein family
contig6432	9.28497	353.402	1.01635	14.2516	2.34685	208.852	1.05703	2.8288		nicotianamine synthase 3	AT1G56430.1	nicotianamine synthase 4
contig65449	3.91891	17.7129	0	0	4.02171	8.48412	0	0
contig65689	1.90616	5.4941	0.350689	0.319609	4.25201	9.72673	0.717711	0.441784	GO:0009719	myb-related protein myb4-like	AT1G06180.1	myb domain protein 13
contig65946	2.03615	15.9986	0.0449308	0.250121	3.83519	12.5295	1.71725	0.336995	GO:0006950	kda class i heat shock protein 1	AT5G59720.1	heat shock protein 18.2
contig66426	42.7709	92.0817	0	0.166946	58.9546	156.567	0.0874867	0.243924	GO:0005488		AT5G23370.1	GRAM domain-containing protein / ABA-responsive protein-related
contig66430	8.90373	42.2686	0	0	8.74449	19.2433	0	0	GO:0005623	gdsl esterase lipase at2g23540-like	AT2G23540.1	GDSL-like Lipase/Acylhydrolase superfamily protein
contig6742	2.6952	7.05437	1.62949	2.70005	6.78522	16.2442	3.99945	6.09276	GO:0007165	ethylene-responsive transcription factor 4-like	AT1G28370.1	ERF domain protein 11
contig67994	2.01401	6.81146	9.77149	17.0341	4.97735	10.8315	13.5434	15.0691	GO:0003700	probable wrky transcription factor 53-like	AT5G24110.1	WRKY DNA-binding protein 30
contig68512	6.84854	21.6538	0	0.0444473	9.84311	45.8162	0.0268545	0
contig6853	5.30243	33.8504	3.96266	2.79238	7.5242	46.9633	2.75989	2.15777	GO:0009987	vacuolar iron transporter homolog 4-like	AT1G76800.1	Vacuolar iron transporter (VIT) family protein
contig6866	7.45947	266.922	0.561659	5.39608	2.2971	190.144	0.754933	3.03078	GO:0005634	nicotianamine synthase 3	AT1G09240.1	nicotianamine synthase 3
contig69546	2.99624	53.7123	0	0	2.11115	11.5904	0	0
contig69766	6.13993	12.5966	0.0745599	0	5.64369	15.6001	0.0640247	0.0288012			AT2G28160.1	FER-like regulator of iron uptake
contig70059	8.93823	27.5368	5.93413	10.1903	6.22636	19.3324	3.67644	6.09609	GO:0005488
contig7028	8.23314	37.9418	0.0350799	0.118802	7.19675	15.5069	0.0525892	0.013253	GO:0009058	omega-hydroxypalmitate o-feruloyl transferase-like	AT5G41040.1	HXXXD-type acyl-transferase family protein
contig70306	2.86708	6.50546	0	0.0127646	2.38179	5.9174	0	0	GO:0005488	cytochrome p450 87a3-like	AT1G12740.2	cytochrome P450 family 87 subfamily A polypeptide 2
contig70500	3.15788	8.99159	1.24591	1.36971	3.84426	8.54203	1.06321	1.53245
contig70522	1.3578	7.19756	8.45176	11.2389	3.31665	10.1833	14.9527	6.10295
contig7211	17.9255	73.4277	0	0	13.7376	35.0636	0	0			AT5G41040.1	HXXXD-type acyl-transferase family protein
contig72802	1.97042	6.15456	4.42505	8.75693	3.56176	7.21171	5.98638	7.1296
contig73320	1.50997	5.9042	0.0669112	0.541952	1.10011	8.69384	0.164554	0.0891354	GO:0009607	zinc transporter 10-like	AT1G10970.1	zinc transporter 4 precursor
contig74355	3.15648	9.1386	3.95911	5.70279	4.47611	15.8331	5.06173	3.86752	GO:0003677	ethylene-responsive transcription factor 4	AT5G44210.1	erf domain protein 9
contig74560	5.58491	14.2392	1.98813	1.84599	7.0323	16.4111	2.30894	1.07143
contig74669	2.8857	8.84542	4.49255	6.23987	2.49868	7.7672	4.44487	3.28106	GO:0008152	transposon protein mutator sub-class	AT3G52610.1	unknown protein; Has 68 Blast hits to 67 proteins in 21 species: Archae - 0; Bacteria - 11; Metazoa - 0; Fungi - 0; Plants - 55; Viruses - 0; Other Eukaryotes - 2 (source: NCBI BLink).
contig75088	9.0072	166.688	0	0	3.31355	77.3149	0	0	GO:0005737	protein zinc induced facilitator-like 1-like	AT5G13750.1	zinc induced facilitator-like 1
contig7573	10.4142	209.019	0	0.72118	2.15477	121.67	0	0.700359		aminotransferase family protein	AT5G53970.1	Tyrosine transaminase family protein
contig76098	12.1452	182.6	0	1.88452	2.55965	44.9684	0.0736561	1.36193	GO:0016740	nicotianamine synthase 3	AT1G56430.1	nicotianamine synthase 4
contig7633	11.4737	31.6915	1.09002	1.77435	8.4529	47.4183	0.816901	1.78748	GO:0016020	non-specific lipid-transfer protein at2g13820-like	AT3G22600.1	Bifunctional inhibitor/lipid-transfer protein/seed storage 2S albumin superfamily protein
contig78657	5.24026	12.982	26.5683	29.6177	8.6868	18.5789	38.5236	26.9981			AT4G11070.1	WRKY family transcription factor
contig7896	1.62268	21.1847	4.82566	2.59309	2.64127	5.69086	5.12683	1.9508		actin depolymerizing factor 3	AT5G59880.1	actin depolymerizing factor 3
contig79366	8.20175	25.266	3.03163	4.51321	4.90886	11.6925	4.44253	2.72515
contig80693	1.86944	7.10177	4.26585	12.8783	0.909824	17.6283	2.89533	2.53481	GO:0009058	methylthioribose kinase 1-like	AT1G49820.1	S-methyl-5-thioribose kinase
contig81	26.446	61.0347	7.58188	10.5036	5.00892	36.8545	6.91937	7.30544
contig813	4.86991	13.1107	0.364936	0.414065	5.52554	11.3666	0.448933	0.178607	GO:0005488	blue copper	AT1G72230.1	Cupredoxin superfamily protein
contig81708	1.32174	14.4011	0	0.712066	1.28728	5.16019	0	0.329448	GO:0005737	protein zinc induced facilitator-like 1-like isoform 2	AT5G13750.1	zinc induced facilitator-like 1
contig8466	2.39112	13.1075	0.257126	0.330229	1.5231	11.209	0.153068	0.269441
contig8467	6.77477	35.5902	0.114242	0.0623806	3.69677	34.4432	0.0843569	0.134519
contig8822	2.80958	59.2821	0	0	2.99103	9.20536	0	0	GO:0016740	late embryogenesis abundant group 3-like	AT3G15670.1	Late embryogenesis abundant protein (LEA) family protein
contig8903	23.1197	250.946	19.4241	23.7191	19.9957	216.488	18.9538	19.7416		formate dehydrogenase	AT5G14780.1	formate dehydrogenase
contig8962	19.0695	292.511	10.6113	19.0853	12.626	219.511	11.2351	14.6739	GO:0005576	formate dehydrogenase	AT5G14780.1	formate dehydrogenase
contig8972	2.76655	18.9775	0	0	2.17974	8.09375	0	0	GO:0008289	lipid binding protein precursor	AT2G48140.1	Bifunctional inhibitor/lipid-transfer protein/seed storage 2S albumin superfamily protein
contig9201	19.5912	62.1877	1.04256	0.903939	18.3104	43.88	1.29625	0.67043	GO:0005634	hypothetical protein SORBIDRAFT_01g017040 [Sorghum bicolor]	AT4G24130.1	Protein of unknown function DUF538
contig930	260.649	895.863	239.983	208.073	265.155	878.626	202.96	187.707	GO:0005488	-dihydroxy-3-keto-5-methylthiopentene dioxygenase 3	AT4G14716.1	acireductone dioxygenase 1
contig9493	21.4795	47.1013	0.115469	0.150327	15.6624	57.7789	0.470156	1.21886
contig9494	32.5287	84.2663	0	0.104538	27.2543	135.997	0.134744	0
contig97553	1.61447	20.6839	0.387496	0.427041	0.663089	8.5991	0.230141	0.66613			AT5G14780.1	formate dehydrogenase
contig9950	13.706	32.6073	0	0.102207	14.0812	43.9991	0	0.0427264	GO:0003824	atp synthase subunit alpha
contig99672	2.6102	8.23731	4.76405	6.22115	4.52411	11.958	15.141	7.20344
