# Supplementary material for: Activation of a gene network in durum wheat roots exposed to cadmium
Source: BMC Plant Biol. 2018 Oct 16;18:238. doi: 10.1186/s12870-018-1473-4 (PMC6192290; doi:10.1186/s12870-018-1473-4)
Supplement: Supplementary file 5 — List of the 79 commonly down-regulated genes in roots of Creso and Svevo cvs. In this *.xlsx file are reported the expression levels of the 79 contigs that are commonly down-regulated by cadmium treatment in roots of the Creso and Svevo cvs. The first column enlists the contigs identification numbers. From column B to I are reported the mean expression values (FPKM) observed in the different genotypes, tissues and treatments. From column J to M are reported the relative annotation of each contig based on GO and TAIR databases. (XLSX 22 kb) [file 12870_2018_1473_MOESM5_ESM.xlsx]

## Sheet: Foglio1
	Creso				Svevo
	Roots		Shoots		Roots		Shoots
gene_id	CTRL	+Cd	CTRL	+Cd	CTRL	+Cd	CTRL	+Cd	GO_code	GO_annotation	TAIR AGI CODE	TAIR Annotation
contig102622	233.736	24.8519	28.2562	6.19053	54.3599	9.13581	16.1166	2.26671
contig10363	9.27587	3.87149	1.43009	1.8909	8.97857	4.25175	0.904898	25.0332	GO:0006259	glucan endo- -beta-glucosidase gii-like	AT3G57260.1	beta-1 3-glucanase 2
contig1053	46.0107	11.8987	81.8059	140.744	59.5108	18.403	118.803	875.463	GO:0009987	pathogenesis-related protein 1a	AT4G25790.1	CAP (Cysteine-rich secretory proteins Antigen 5 and Pathogenesis-related 1 protein) superfamily protein
contig109396	13.5197	1.6312	1.13243	0.721473	6.05908	1.48188	0.823906	0.460889	GO:0006810	abc transporter b family member 2-like	AT1G10680.1	P-glycoprotein 10
contig114996	33.1579	2.42095	26.8052	1.26862	14.7727	3.93236	1.80379	0.424271	GO:0009987	monogalactosyldiacylglycerol synthase chloroplastic-like	AT5G20410.1	monogalactosyldiacylglycerol synthase 2
contig12163	8.15323	1.12176	2.30203	4.73757	35.8089	11.5403	16.287	240.641	GO:0009058	glucan endo- -beta-glucosidase gii-like	AT4G16260.1	Glycosyl hydrolase superfamily protein
contig12666	20.3433	9.25381	6.36568	8.50181	25.5157	7.79036	13.6788	80.138	GO:0005737	thaumatin-like pathogenesis-related protein 3-like	AT4G11650.1	osmotin 34
contig12667	41.1162	17.1395	15.5071	30.7132	50.6799	16.7345	29.5297	209.336	GO:0005623	thaumatin-like pathogenesis-related protein 3-like	AT4G11650.1	osmotin 34
contig13154	39.0099	15.3078	0	0	51.0209	18.9463	0.0764227	0.0344494
contig133934	14.8298	1.0781	1.68726	1.00476	7.63666	1.68542	1.18859	1.19499	GO:0006810	abc transporter b family member 14- partial	AT1G28010.1	P-glycoprotein 14
contig140587	23.9624	3.95211	2.83228	0.570684	12.9692	6.15536	0.650261	1.16648
contig15154	11.6963	5.40053	0	0.0111748	8.23924	3.98926	0.0121207	0.00944782	GO:0005737	amidase -like	AT4G34880.1	Amidase family protein
contig152749	6.32189	2.66623	0	0	5.35157	1.71732	0	0
contig15810	16.8334	4.62466	6.77259	2.13192	11.4137	4.02112	1.8962	1.5874	GO:0005773	glycerol-3-phosphate transporter 1-like	AT3G47420.1	phosphate starvation-induced gene 3
contig16060	31.053	6.71622	29.0283	45.0386	44.7521	11.9711	30.1968	356	GO:0003824	glucan endo- -beta-glucosidase gii-like	AT4G16260.1	Glycosyl hydrolase superfamily protein
contig16214	22.1381	6.58204	0	0.0159387	21.1902	3.1613	0	0.0355915	GO:0005739	auxin-induced protein 5ng4-like	AT5G07050.1	nodulin MtN21 /EamA-like transporter family protein
contig168193	20.3031	9.60865	0	0	24.7651	11.8526	0	0	GO:0003824	leucine-rich repeat receptor-like protein kinase at2g19210-like	AT1G05700.1	Leucine-rich repeat transmembrane protein kinase protein
contig16825	5.36557	2.27485	1.344	2.00114	6.26467	2.72096	1.19455	6.42367	GO:0005737	cytochrome p450	AT2G45570.1	cytochrome P450 family 76 subfamily C polypeptide 2
contig168374	13.1188	4.72612	0.0776486	0.0184544	7.48733	3.18631	0.02996	0.0245619
contig17529	25.7564	12.7027	12.018	14.7518	18.1077	8.68741	11.1342	21.1142	GO:0005737	probable inactive purple acid phosphatase 27-like	AT5G50400.1	purple acid phosphatase 27
contig19468	41.1561	19.5972	0.313341	0.14622	43.1435	6.84257	0.475009	11.0193	GO:0009719	isoflavone-7-o-methyltransferase 9	AT4G35160.1	O-methyltransferase family protein
contig19828	27.6035	13.5347	5.72705	6.15925	24.8205	8.96575	6.23104	7.98791	GO:0005737	germin-like protein 3-7-like	AT1G18970.1	germin-like protein 4
contig19950	16.0228	7.78174	8.54538	13.0034	16.0409	3.55089	8.15742	111.73		udp-glycosyltransferase 73c5-like	AT3G53160.1	UDP-glucosyl transferase 73C7
contig20403	11.6544	4.5526	7.50977	17.9211	13.1804	6.46452	12.5344	87.5923	GO:0005737	thaumatin-like pathogenesis-related protein 3-like	AT4G11650.1	osmotin 34
contig2121	20.8319	8.9562	0.907619	1.71791	30.5449	11.2305	1.72601	2.29335	GO:0006810	sulfate transporter	AT1G78000.1	sulfate transporter 1;2
contig21569	28.7909	10.8164	11.9547	3.03166	20.2766	8.18049	6.31499	3.09059	GO:0005488	glycerol-3-phosphate transporter 1-like	AT3G47420.1	phosphate starvation-induced gene 3
contig2261	87.5675	29.3318	87.1452	137.733	96.9074	34.1832	109.314	911.077	GO:0005576	pathogenesis-related protein 1a	AT4G25790.1	CAP (Cysteine-rich secretory proteins Antigen 5 and Pathogenesis-related 1 protein) superfamily protein
contig22666	33.7815	11.8739	0.128498	0.326176	37.7517	17.0562	0.0567647	0	GO:0005737	probable lrr receptor-like serine threonine-protein kinase at3g47570-like	AT3G47580.1	Leucine-rich repeat protein kinase family protein
contig24341	29.2268	11.5483	0	0.0659559	26.6837	6.77278	0	0		potassium transporter 1-like	AT4G13420.1	high affinity K+ transporter 5
contig25181	14.1941	4.09883	0	0	18.1954	8.74623	0	0			AT2G29290.2	NAD(P)-binding Rossmann-fold superfamily protein
contig25357	42.0245	17.2025	0.280272	0.586697	58.5905	14.9312	0.559618	0.183761	GO:0005737
contig27765	30.578	11.0753	0.583007	0.389306	34.4451	16.3653	0.102733	0.72143	GO:0005488	cytochrome p450	AT2G45510.1	cytochrome P450 family 704 subfamily A polypeptide 2
contig30000	42.0018	20.0447	0.502092	0.344363	37.3529	15.6832	1.33685	0.520273			AT5G51890.1	Peroxidase superfamily protein
contig30591	16.0755	3.56938	134.029	253.352	97.454	29.6379	342.915	1522.3	GO:0005737
contig32376	6.36762	2.62529	5.48732	7.32074	6.0423	1.77856	5.7257	6.8142	GO:0005737	transporter arsb-like	AT1G02260.1	Divalent ion symporter
contig33233	12.0189	4.58717	0.221466	0	15.3275	7.26295	0.0934443	0.459143	GO:0005488	cytochrome p450	AT2G44890.1	cytochrome P450 family 704 subfamily A polypeptide 1
contig3447	16.2171	6.39639	6.68175	9.08927	27.2614	8.64597	12.5604	132.874	GO:0006464	basic endochitinase	AT3G12500.1	basic chitinase
contig37292	22.8304	10.4368	16.8015	27.6768	29.7085	12.6367	26.6303	213.113	GO:0005737	pathogenesis related protein-5 precursor	AT1G75030.1	thaumatin-like protein 3
contig39041	36.9819	4.59137	68.8273	17.2941	14.3503	2.87429	21.059	19.9771	GO:0009058	gdp-mannose-dependent alpha-mannosyltransferase-like	AT5G01220.1	sulfoquinovosyldiacylglycerol 2
contig40037	24.6094	11.5809	0.0326934	0.0963889	21.8126	8.69369	0.014435	0.368451	GO:0006810	probable cinnamyl alcohol dehydrogenase 1-like	AT1G72680.1	cinnamyl-alcohol dehydrogenase
contig42332	28.2345	4.39968	4.71287	0.990427	22.5541	7.61362	2.32616	2.09316	GO:0005737	probable inactive purple acid phosphatase 29-like	AT5G63140.1	purple acid phosphatase 29
contig43727	63.2719	29.5541	0.539115	0.576021	73.8178	10.3981	0.81891	20.1014		probable o-methyltransferase 2-like
contig45644	7.11331	3.41017	0.865984	0.919598	5.12338	2.37116	0.665718	0.704458	GO:0005488	laccase 1a	AT2G38080.1	Laccase/Diphenol oxidase family protein
contig46399	17.8735	2.9199	17.1412	5.33274	5.28164	1.03946	11.8837	4.15674	GO:0005488	purple acid phosphatase 15-like	AT3G07130.1	purple acid phosphatase 15
contig48655	18.8911	6.3571	0.0522102	0.0821156	10.4835	4.44257	0.0966335	0.0192919
contig50215	8.59812	3.1812	13.5326	6.47215	5.63986	2.69597	5.68942	5.13644	GO:0005737	probable inactive purple acid phosphatase 1-like	AT1G13750.1	Purple acid phosphatases superfamily protein
contig50593	10.1811	5.01351	3.22997	5.30163	15.2593	1.72089	3.19811	36.7135
contig51116	91.0286	20.3409	13.7635	3.72492	47.8699	20.4415	3.80394	6.24366	GO:0005634	spx domain-containing protein 3-like	AT2G45130.1	SPX domain gene 3
contig51117	117.184	26.8692	13.7342	1.77483	63.97	24.9428	2.0562	3.98258	GO:0016787	spx domain-containing protein 3-like	AT2G26660.1	SPX domain gene 2
contig51185	15.8364	6.79557	0.541733	0.693673	18.8997	5.02319	1.86508	5.9502	GO:0006950	prostaglandin g h synthase 2-like	AT1G73680.2	alpha dioxygenase
contig52845	38.288	15.6997	9.6557	13.5794	31.8064	11.413	12.2043	9.756	GO:0006810	sulfate transporter	AT1G78000.1	sulfate transporter 1;2
contig53568	20.1761	5.77788	0.0787695	0	8.47159	2.6699	0.0122652	0	GO:0003824	carotenoid (9 )-cleavage dioxygenase 1-like
contig53845	13.0357	6.14549	3.83656	5.10057	14.7647	2.83317	2.95509	42.9762	GO:0005488	copalyl diphosphate synthase	AT4G02780.1	Terpenoid cyclases/Protein prenyltransferases superfamily protein
contig53940	257.069	122.511	0	0.042382	246.782	97.3907	0.0259265	0	GO:0005739	kdel-tailed cysteine endopeptidase cep1-like	AT5G45890.1	senescence-associated gene 12
contig56626	8.03836	3.22831	0.00215337	0.00625162	5.10385	2.47276	0.00302926	0.00758131	GO:0005829	coatomer subunit beta -2-like	AT3G15980.5	Coatomer beta' subunit
contig58740	22.0032	8.35873	0	0.0700522	21.3977	9.11894	0	0		1-aminocyclopropane-1-carboxylate oxidase-like	AT1G77330.1	2-oxoglutarate (2OG) and Fe(II)-dependent oxygenase superfamily protein
contig59033	44.9368	21.1535	0	0.0900687	42.6558	17.4816	0	0	GO:0016787	tricetin 3 -o-trimethyltransferase-like	AT5G54160.1	O-methyltransferase 1
contig59195	5.85113	2.82564	0	0	5.65947	2.50989	0.152612	0.0599152	GO:0005488	peroxidase 2-like	AT5G15180.1	Peroxidase superfamily protein
contig59277	7.16108	2.33567	3.9124	3.61709	7.46527	0.656956	3.55099	43.6062	GO:0016020	3beta-hydroxysteroid-dehydrogenase decarboxylase isoform 2-like	AT1G47290.2	3beta-hydroxysteroid-dehydrogenase/decarboxylase isoform 1
contig59312	45.8825	18.1014	0	0	71.8015	34.8659	0	0	GO:0005737	calcineurin b-like protein 4	AT5G24270.1	Calcium-binding EF-hand family protein
contig60418	10.7171	4.4536	0.629198	0.884385	9.81703	3.24018	0.416129	1.05625	GO:0016301	u-box domain-containing protein 33-like	AT2G45910.1	U-box domain-containing protein kinase family protein
contig61921	508.765	85.4213	37.1124	5.51353	183.336	56.0267	21.7807	3.14566
contig621	12.3186	3.71215	0	0.0258198	7.84465	3.19255	0	0	GO:0016020	potassium transporter 5-like	AT4G13420.1	high affinity K+ transporter 5
contig622	57.2424	25.0674	0.00559295	0.0434881	38.8871	14.1541	0.00468364	0	GO:0016020	potassium transporter 5-like isoform 1	AT4G13420.1	high affinity K+ transporter 5
contig63595	85.8898	37.638	0	0.320511	137.143	50.3866	0	0		fruit bromelain-like
contig64441	12.8249	3.89454	9.91157	4.1746	5.73498	2.72972	4.95267	2.49081	GO:0016020	hydrolase protein serine threonine phosphatase	AT4G23000.1	Calcineurin-like metallo-phosphoesterase superfamily protein
contig64825	10.643	3.82865	0	0.071605	11.9986	5.13882	0	0	GO:0005515	subtilisin-like protease sdd1-like	AT4G10520.1	Subtilase family protein
contig67785	10.4155	4.56549	3.47251	6.5344	16.1297	2.27241	4.69376	5.87315
contig6797	110.335	35.3098	51.3453	86.5776	97.3567	25.489	83.5918	622.516	GO:0005576	pathogenesis related protein4 precursor	AT2G14610.1	pathogenesis-related gene 1
contig70698	42.9462	19.9667	8.79903	4.38091	31.3417	12.0746	4.22585	5.10666	GO:0016020	major facilitator superfamily with spx domain-containing protein	AT1G63010.5	Major Facilitator Superfamily with SPX (SYG1/Pho81/XPR1) domain-containing protein
contig72133	10.0709	4.59883	0.0459407	0	6.29753	1.90836	0	0	GO:0005737	g-type lectin s-receptor-like serine threonine-protein kinase b120-like	AT4G03230.1	S-locus lectin protein kinase family protein
contig75255	6.59643	0.941639	44.0641	119.691	22.4541	5.54487	51.542	387.007		aspartic proteinase nepenthesin-2-like	AT1G79720.1	Eukaryotic aspartyl protease family protein
contig78127	45.939	11.5891	0.747161	0.244238	14.0918	6.60022	0.67036	0.118676	GO:0003824	carotenoid (9 )-cleavage dioxygenase 1-like	AT3G14440.1	nine-cis-epoxycarotenoid dioxygenase 3
contig79951	9.00158	3.97151	10.143	13.4552	10.2425	3.71804	13.9235	17.8974	GO:0005488	cysteine-rich receptor-like protein kinase 10-like	AT4G04490.1	cysteine-rich RLK (RECEPTOR-like protein kinase) 36
contig80458	20.0393	7.35175	4.04436	0.828308	13.0676	5.3742	2.84313	1.13033
contig81423	13.2698	3.50453	0	0	13.9519	2.27477	0.241215	3.79097	GO:0016740	tabersonine 16-o-methyltransferase-like	AT5G54160.1	O-methyltransferase 1
contig81617	19.7575	4.03521	108.814	37.872	9.04728	3.16126	47.7789	24.3472
contig89258	36.1088	16.5314	7.15731	3.26341	33.4569	14.1504	3.64703	2.91843	GO:0016020	major facilitator superfamily with spx domain-containing protein	AT4G11810.1	Major Facilitator Superfamily with SPX (SYG1/Pho81/XPR1) domain-containing protein
contig9717	35.3686	11.6301	0	0	29.0159	6.32465	0	0	GO:0005737	auxin-induced protein 5ng4-like
