# Supplementary material for: Activation of a gene network in durum wheat roots exposed to cadmium
Source: BMC Plant Biol. 2018 Oct 16;18:238. doi: 10.1186/s12870-018-1473-4 (PMC6192290; doi:10.1186/s12870-018-1473-4)
Supplement: Supplementary file 6 — List of the 193 commonly up-regulated genes in shoots of Creso and Svevo cvs. In this *.xlsx file are reported the expression levels of the 193 contigs that are commonly up-regulated by cadmium treatment in shoots of the Creso and Svevo cvs. The first column enlists the contigs identification numbers. From column B to I are reported the mean expression values (FPKM) observed in the different genotypes, tissues and treatments. From column J to M are reported the relative annotation of each contig based on GO and TAIR databases. (XLSX 39 kb) [file 12870_2018_1473_MOESM6_ESM.xlsx]

## Sheet: Foglio1
	Creso				Svevo
	Roots		Shoots		Roots		Shoots
gene_id	CTRL	+Cd	CTRL	+Cd	CTRL	+Cd	CTRL	+Cd	GO_code	GO_annotation	TAIR AGI CODE	TAIR Annotation
contig101623	0.272021	0.386026	24.3963	57.2758	1.56458	1.38573	32.018	118.146
contig10387	70.8123	80.1927	2.83943	12.4631	75.0748	101.585	1.65836	21.4754
contig10404	10.7476	14.2488	20.1572	40.9807	16.314	13.0128	15.0611	36.2949	GO:0005737	PREDICTED: uncharacterized protein LOC100836458 [Brachypodium distachyon]	AT4G21700.1	Protein of unknown function (DUF2921)
contig105803	3.86256	4.5161	1.93655	7.79753	4.28705	3.49581	1.59589	5.75677			AT1G21070.1	Nucleotide-sugar transporter family protein
contig107212	2.50375	3.72544	11.8422	28.3492	4.22213	5.27005	9.4596	19.493
contig108274	0.993937	5.42394	3.15592	9.18652	0.842754	2.11815	5.63942	13.9067	GO:0016020	probable peptide nitrate transporter at1g22540-like isoform 3	AT1G22550.1	Major facilitator superfamily protein
contig1116	227.62	182.325	31.9693	76.506	305.633	263.688	39.9005	120.728	GO:0008152	protein disulfide-isomerase-like	AT1G21750.1	PDI-like 1-1
contig1117	118.761	102.47	22.4636	59.1677	190.981	163.807	28.0904	102.109	GO:0008152	protein disulfide-isomerase-like	AT1G21750.1	PDI-like 1-1
contig113517	0.762735	0.493167	1.75829	7.50374	0.806699	0.638352	2.30018	5.36356	GO:0005737	low quality protein: lrr receptor-like serine threonine-protein kinase rch1-like	AT2G25470.1	receptor like protein 21
contig113641	0.903045	1.02894	2.80266	6.9859	1.38808	1.41674	4.24057	10.1486	GO:0004872	l-type lectin-domain containing receptor kinase -like	AT3G53810.1	Concanavalin A-like lectin protein kinase family protein
contig11474	6.40935	4.17551	3.72066	7.9493	3.70842	5.25125	2.26052	6.51571	GO:0005739	chaperone protein dnaj chloroplastic-like	AT2G17880.1	Chaperone DnaJ-domain superfamily protein
contig11853	15.4303	19.284	1.11797	5.89065	25.6166	18.7872	0.271262	10.0242	GO:0006810	secologanin synthase-like	AT3G14630.1	cytochrome P450 family 72 subfamily A polypeptide 9
contig119314	0	0.0128298	3.45656	7.70089	0.0556794	0.017151	3.60205	17.3664	GO:0006810	protein chloroplast import apparatus 2-like	AT5G57180.2	chloroplast import apparatus 2
contig119371	1.04972	1.74279	3.91235	10.8932	1.47926	2.34705	5.16303	12.7908	GO:0005737	l-type lectin-domain containing receptor kinase -like	AT4G02420.1	Concanavalin A-like lectin protein kinase family protein
contig11988	17.3609	23.579	11.3886	34.39	31.0036	30.3278	11.0688	75.9398	GO:0005737	probable inactive purple acid phosphatase 29-like	AT5G63140.1	purple acid phosphatase 29
contig122265	1.03175	1.19839	10.3322	25.3038	1.15132	0.526584	3.51871	14.8022	GO:0007275	pleiotropic drug resistance protein 3-like	AT3G53480.1	pleiotropic drug resistance 9
contig12315	29.1623	29.4552	4.51776	9.18664	33.4763	37.6631	11.2517	29.6543	GO:0007165	two-component response regulator arr9-like	AT2G41310.1	response regulator 3
contig12478	40.4701	34.5005	6.70787	14.5743	55.772	47.0441	4.35244	18.4684	GO:0005515	protein transport protein sec61 subunit alpha	AT2G34250.1	SecY protein transport family protein
contig125686	0.163435	0.077832	2.99252	6.52959	0.185564	0.0560473	3.10868	11.0524	GO:0004872	wall-associated receptor kinase-like 17-like	AT1G21250.1	cell wall-associated kinase
contig126234	0.271578	0.621221	2.33877	5.26446	0.310691	0.364395	4.17348	9.52924			AT3G15810.1	Protein of unknown function (DUF567)
contig127986	0	0	3.37731	11.4483	0.0273167	0	6.22326	26.1483	GO:0009536	protein chloroplast import apparatus 2-like
contig129469	0.116828	0.0915167	104.395	231.783	0.399943	0.156923	217.418	648.946
contig13197	2.30206	2.13839	12.5451	25.4798	4.73384	2.70495	13.632	37.3958	GO:0006810	sulfate transporter	AT4G08620.1	sulphate transporter 1;1
contig137357	0	0.173365	1.72471	11.3484	0.120452	0.274819	5.51454	12.7145
contig14029	2.87731	3.89534	1.81797	6.58995	2.11328	11.0593	1.72649	7.49853			AT5G23950.1	Calcium-dependent lipid-binding (CaLB domain) family protein
contig14116	14.2377	15.1926	3.70635	7.78399	8.86386	29.3552	5.30588	16.7711	GO:0005739	PREDICTED: uncharacterized protein LOC100830796 [Brachypodium distachyon]	AT5G43150.1	unknown protein; FUNCTIONS IN: molecular_function unknown; INVOLVED IN: biological_process unknown; LOCATED IN: mitochondrion; EXPRESSED IN: 22 plant structures; EXPRESSED DURING: 13 growth stages; Has 1807 Blast hits to 1807 proteins in 277 species: Archae - 0; Bacteria - 0; Metazoa - 736; Fungi - 347; Plants - 385; Viruses - 0; Other Eukaryotes - 339 (source: NCBI BLink).
contig142109	0.938034	1.16175	8.64683	23.2016	0.68947	0.335767	3.83064	11.389	GO:0016787	pleiotropic drug resistance protein 3-like	AT4G15236.1	ABC-2 and Plant PDR ABC-type transporter family protein
contig143135	0	0	2.74788	7.73901	0	0.0209532	4.30766	16.4141	GO:0006810	protein chloroplast import apparatus 2-like	AT5G57180.2	chloroplast import apparatus 2
contig143700	0.17881	0	23.5569	88.885	0.148854	0.261474	79.6159	225.611	GO:0008219	disease resistance protein rpm1-like
contig14387	7.48103	6.68024	3.44584	6.9885	14.3275	10.5105	2.46325	12.1236	GO:0016020	ammonium transporter 3 member 1-like	AT2G38290.1	ammonium transporter 2
contig145276	0.54419	1.96663	2.48975	5.53771	1.03151	1.23898	2.71714	6.26663
contig149156	0.238901	0.173142	3.312	7.58099	0.0850538	0.219682	6.37791	13.799	GO:0016740	probable lrr receptor-like serine threonine-protein kinase at3g47570-like	AT3G47570.1	Leucine-rich repeat protein kinase family protein
contig1513	119.383	111.288	11.8699	29.8679	135.115	179.664	16.496	40.7438	GO:0005737	probable glutathione s-transferase gstu6-like	AT1G10370.1	Glutathione S-transferase family protein
contig152540	0	0	3.15554	10.415	0.089292	0.0833193	5.7821	18.4812	GO:0005737	receptor-like protein kinase at3g47110-like	AT3G49670.1	Leucine-rich receptor-like protein kinase family protein
contig15289	15.6388	8.91891	18.1781	47.787	20.7295	11.1859	30.1278	126.445	GO:0009607	flavanone 3-dioxygenase-like	AT5G24530.1	2-oxoglutarate (2OG) and Fe(II)-dependent oxygenase superfamily protein
contig155189	0.219628	0.489627	3.55518	9.98094	0.405089	0.402086	4.0735	12.7331
contig15564	8.28564	10.6834	3.58062	7.85849	12.4823	11.4488	3.81015	11.2544
contig156019	0.701429	0.615245	2.80861	9.45028	0.674993	0.501191	3.15421	8.41066
contig1563	28.1857	173.666	14.9969	44.0854	48.8434	250.223	20.2241	41.9393
contig158648	0	0.310133	4.56911	12.2382	0.186677	0	10.5071	69.2417
contig159831	0.605487	0.456712	6.51675	17.8915	0.3914	0.187855	3.41364	9.89674	GO:0006810	protein	AT4G15215.1	pleiotropic drug resistance 13
contig160099	0.133558	0.119871	3.25616	8.14826	0.311828	0.208881	4.33137	10.2549	GO:0016301	probable receptor-like protein kinase at1g67000-like
contig160649	0	0	2.67804	6.62782	0.0718764	0	4.05685	8.37108	GO:0004872	probable receptor-like protein kinase at5g39030-like	AT5G38280.1	PR5-like receptor kinase
contig161224	0	0	2.88923	10.8014	0.00650456	0.0190285	8.93103	22.3734	GO:0003824	cytochrome p450 71c1	AT3G48310.1	cytochrome P450 family 71 subfamily A polypeptide 22
contig161340	0	0.0780678	2.15666	12.1698	0.0189409	0	13.5283	37.2055	GO:0005488	early light-induced protein	AT3G22840.1	Chlorophyll A-B binding family protein
contig161393	0.0597793	0	9.88932	31.2829	0.0776327	0	34.3415	89.2766
contig16148	1.92057	2.32331	3.98254	10.1985	1.92894	1.29442	4.32202	10.3327	GO:0005737	tyrosine-sulfated glycopeptide receptor 1-like	AT1G72300.1	Leucine-rich receptor-like protein kinase family protein
contig161678	0	0.0354939	14.1405	28.5759	0.203303	0	18.7422	76.7932	GO:0008152	udp-glycosyltransferase 85a3-like	AT1G22380.1	UDP-glucosyl transferase 85A3
contig161720	0	0	59.771	176.933	0	0	16.9669	45.2137
contig161901	0.89732	0.879867	8.87647	23.2713	0.681653	0.865558	3.85545	15.2185	GO:0005488	probable inactive purple acid phosphatase 27-like	AT5G50400.1	purple acid phosphatase 27
contig162117	1.07601	0.348147	66.4232	176.911	1.15404	1.59658	82.3787	287.653
contig162118	0.238037	0.100459	27.2982	74.3001	0.181183	0.159927	30.8101	110.558	GO:0005737	probable lrr receptor-like serine threonine-protein kinase at3g47570-like	AT5G39390.1	Leucine-rich repeat protein kinase family protein
contig162328	0	0	3.06596	7.99905	0	0	5.57379	19.6634	GO:0003676	hypothetical protein SORBIDRAFT_06g017955 [Sorghum bicolor]	AT3G25270.1	Ribonuclease H-like superfamily protein
contig162652	0	0.0640679	1.84778	9.44988	0.152852	0.224996	6.56903	13.453	GO:0019725	n-hydroxycinnamoyl benzoyltransferase	AT4G15680.1	Thioredoxin superfamily protein
contig162769	0.149469	0.0347564	3.58184	7.81533	0.282126	0.359102	5.23516	11.2124	GO:0005737	probable receptor-like protein kinase at1g67000-like	AT5G38280.1	PR5-like receptor kinase
contig162938	0	0	3.05245	11.3493	0.0474612	0	12.0526	30.0824
contig163105	0.161377	0.19859	13.1002	32.2418	0.193987	0.39956	16.4585	55.1896	GO:0016301	probable lrr receptor-like serine threonine-protein kinase at4g08850-like	AT4G08850.1	Leucine-rich repeat receptor-like protein kinase family protein
contig16334	39.5959	33.0619	3.49389	7.14407	33.7762	41.727	3.48022	7.25077	GO:0016049	prohibitin- mitochondrial-like	AT5G40770.1	prohibitin 3
contig163559	0.0144629	0.228597	11.2142	27.4321	0.0320452	0.0440807	2.73886	5.68722	GO:0016787	phospholipase a1- chloroplastic-like	AT1G06800.1	alpha/beta-Hydrolases superfamily protein
contig16384	7.19452	11.468	1.84857	7.05686	9.32366	16.481	4.76224	11.0036			AT4G25800.1	Calmodulin-binding protein
contig163929	0	0	21.748	54.6495	0	0	22.2942	48.691
contig163943	0.582163	0	39.3532	119.936	0.243038	0.668899	47.0171	190.396	GO:0003824	probable lrr receptor-like serine threonine-protein kinase at3g47570-like	AT3G47110.1	Leucine-rich repeat protein kinase family protein
contig164339	0	0	15.4355	39.3496	0	0	5.65638	17.322
contig165006	0	0	4.00032	12.6215	0	0	6.58701	24.877	GO:0005737	probable lrr receptor-like serine threonine-protein kinase at3g47570-like	AT3G47570.1	Leucine-rich repeat protein kinase family protein
contig166197	3.20521	3.04978	4.32547	11.0202	2.54347	7.67852	3.77474	11.4541	GO:0009653	glabra2 expression modulator-like	AT1G28200.1	FH interacting protein 1
contig16626	21.3616	25.7162	14.7923	31.9002	40.8763	29.1058	15.5055	91.9151	GO:0008150
contig16872	1.85239	6.52231	7.53114	17.8603	0.705512	1.10329	3.84568	15.6348	GO:0005737	probable glutathione s-transferase gstu1-like	AT1G17180.1	glutathione S-transferase TAU 25
contig17097	2.7555	2.56171	18.3156	57.8908	5.47038	5.67026	21.6078	78.2177	GO:0005737	loc100283021 precursor	AT2G15220.1	Plant basic secretory protein (BSP) family protein
contig1710	22.8418	17.9468	16.1451	47.331	20.8465	24.5239	18.213	100.126	GO:0006950	lipid-transfer protein dir1-like	AT5G59310.1	lipid transfer protein 4
contig18671	41.3692	47.448	1.35346	7.05973	45.2209	40.6773	1.56116	13.7459	GO:0008152	secologanin synthase-like	AT3G14610.1	cytochrome P450 family 72 subfamily A polypeptide 7
contig19014	0.511842	2.9175	2.71778	8.71954	1.92108	2.40798	2.84652	8.38049
contig20023	2.12069	4.03353	2.42138	6.50102	2.40328	3.1888	2.75093	6.44938	GO:0016740	udp-glycosyltransferase 83a1-like	AT3G02100.1	UDP-Glycosyltransferase superfamily protein
contig20403	11.6544	4.5526	7.50977	17.9211	13.1804	6.46452	12.5344	87.5923	GO:0005737	thaumatin-like pathogenesis-related protein 3-like	AT4G11650.1	osmotin 34
contig21694	25.7087	22.6534	13.1483	26.8279	51.4739	57.6962	14.4752	39.74	GO:0016020	solute carrier family 35 member b1-like	AT1G14360.1	UDP-galactose transporter 3
contig21769	1.79225	1.7562	1.83683	6.16238	2.58435	1.58726	4.48556	10.7589	GO:0008152	auxin-induced protein pcnt115-like	AT1G60680.1	NAD(P)-linked oxidoreductase superfamily protein
contig21789	9.00347	18.8825	18.3792	39.025	8.26576	8.10263	28.3519	62.9815	GO:0016020	amino acid permease 4-like isoform 2	AT5G63850.1	amino acid permease 4
contig21949	27.3513	14.5566	8.84907	21.3462	21.568	20.9106	6.9432	28.5664	GO:0006259	low quality protein: glucan endo- -beta-glucosidase gii-like	AT3G57270.1	beta-1 3-glucanase 1
contig24511	27.2714	55.706	90.1822	211.217	51.5885	55.8972	90.4475	186.411	GO:0005737	loc100283021 precursor	AT2G15220.1	Plant basic secretory protein (BSP) family protein
contig249	52.3493	65.7179	9.31737	21.5705	83.1143	51.026	10.2809	63.8034	GO:0005737	somatic embryogenesis receptor kinase 1-like	AT1G71830.1	somatic embryogenesis receptor-like kinase 1
contig24952	1.92769	3.42978	2.05152	6.18782	2.45524	2.06649	1.22893	5.39376
contig25294	0.147863	0.186858	2.48871	5.83087	0.531351	0.198303	9.29594	21.8031	GO:0005737	protein notum homolog	AT4G19420.1	Pectinacetylesterase family protein
contig26613	20.8997	19.775	4.50833	9.08083	21.599	20.0303	7.00957	14.1235	GO:0005737	ctp synthase-like isoform 1	AT3G12670.1	CTP synthase family protein
contig26705	1.58037	4.4246	4.67377	17.4917	2.22174	4.86328	5.4089	13.0619
contig27203	87.7101	58.6483	1.96091	6.36408	66.8199	46.9578	4.23864	66.8064	GO:0005737	o-glycosyl hydrolases family 17 protein	AT5G55180.2	O-Glycosyl hydrolases family 17 protein
contig27806	2.65731	3.15988	6.50941	14.8787	4.53707	7.10012	6.83011	14.8968
contig27967	8.03555	9.22772	4.87112	15.6094	8.32615	8.78703	16.0139	38.8988
contig2802	48.4736	51.1686	1.99607	7.42138	42.7224	36.1448	2.12501	29.2138	GO:0016787	glucan endo- -beta-glucosidase 12-like	AT5G55180.2	O-Glycosyl hydrolases family 17 protein
contig2822	256.508	241.362	21.3375	69.8682	224.97	185.764	59.3786	130.114	GO:0005829	adenosylhomocysteinase s-adenosyl-l-homocysteine hydrolase	AT4G13940.1	S-adenosyl-L-homocysteine hydrolase
contig28850	3.87771	2.64871	36.0516	72.3122	3.9486	1.92873	60.4135	125.867	GO:0005488	alcohol dehydrogenase-like 1	AT4G22110.1	GroES-like zinc-binding dehydrogenase family protein
contig30099	9.84461	12.6881	2.47356	6.18393	8.75296	4.72779	1.69906	8.97246
contig30511	13.2349	10.5967	4.24839	8.52581	18.626	15.9434	4.28307	14.0445	GO:0005737	hypoxia up-regulated protein 1-like	AT4G16660.1	heat shock protein 70 (Hsp 70) family protein
contig31145	0.332821	0.615278	5.20856	20.0131	0.45327	0.706767	8.51296	18.5101			AT1G56150.1	SAUR-like auxin-responsive protein family
contig335	43.2538	44.1272	22.9345	46.9128	50.2813	51.3239	16.0223	32.6902	GO:0005488	sugar carrier protein c-like	AT1G11260.1	sugar transporter 1
contig34511	9.46547	6.80119	3.39271	9.27198	5.32692	2.48216	1.71645	23.0988	GO:0009536	mitochondrial chaperone bcs1-like	AT5G40010.1	AAA-ATPase 1
contig35108	5.96568	1.03171	31.1485	71.9471	18.9056	7.89832	36.449	276.769
contig3639	9.50409	7.8027	20.7945	52.188	16.8439	12.9016	19.6262	81.4514	GO:0003824	endochitinase pr4	AT3G54420.1	homolog of carrot EP3-3 chitinase
contig366	109.43	154.701	12.3337	31.3783	157.112	131.502	12.2745	56.9802	GO:0016787	endochitinase pr4	AT2G43590.1	Chitinase family protein
contig37092	1.2886	2.39335	1.84813	6.93102	2.40739	4.13625	2.06131	6.45422
contig37608	7.15306	7.23746	2.45197	6.28017	10.4666	8.65412	2.0562	12.6029	GO:0016020	ammonium transporter 3 member 1-like	AT2G38290.1	ammonium transporter 2
contig38257	0.488107	0.954604	38.5249	108.665	4.36579	1.82256	64.3251	244.463
contig3883	31.1966	54.5461	13.2684	26.9772	41.2841	29.0828	13.8137	38.3506	GO:0005215	polyol transporter 5-like	AT3G18830.1	polyol/monosaccharide transporter 5
contig39173	6.07007	6.85577	11.056	24.1829	6.8084	5.11428	11.9431	26.4524
contig39178	3.94546	6.96182	4.31803	12.1372	8.11962	17.3762	4.45675	18.8653	GO:0005488	probable calcium-binding protein cml45-like	AT3G47480.1	Calcium-binding EF-hand family protein
contig39382	7.28051	11.2592	1.52992	5.82504	8.97033	18.9468	2.22873	7.90766	GO:0005515	calmodulin-binding protein	AT2G18750.1	Calmodulin-binding protein
contig39417	5.81765	5.43749	6.68751	15.9317	4.87072	3.826	6.68192	19.4317
contig4022	251.106	193.001	54.3492	132.16	360.617	306.392	52.1924	171.174	GO:0005829	luminal-binding protein 5	AT5G28540.1	heat shock protein 70 (Hsp 70) family protein
contig40540	26.8851	24.2194	8.32466	17.2045	12.346	9.07943	5.58091	62.0785	GO:0006950	mitochondrial chaperone bcs1-like	AT5G40010.1	AAA-ATPase 1
contig4056	16.0104	36.7376	11.1042	26.5429	14.7649	13.9336	8.81559	45.5144	GO:0003824	leucoanthocyanidin dioxygenase	AT5G54000.1	2-oxoglutarate (2OG) and Fe(II)-dependent oxygenase superfamily protein
contig41195	2.22359	2.00464	2.63263	7.45013	1.74622	1.55141	4.72706	9.65019			AT4G14605.1	Mitochondrial transcription termination factor family protein
contig4177	55.337	49.4147	15.7629	31.6453	73.0021	62.6853	18.7279	59.0817	GO:0005737	hypoxia up-regulated protein 1-like	AT4G16660.1	heat shock protein 70 (Hsp 70) family protein
contig43026	40.4585	32.2299	4.08933	15.6637	28.4785	19.316	15.0188	48.6597	GO:0005215	abc transporter c family member 4-like	AT2G47800.1	multidrug resistance-associated protein 4
contig43111	28.2847	25.3746	14.5557	35.4243	25.6574	31.5708	24.2453	102.751	GO:0016787	low quality protein: glucan endo- -beta-glucosidase gii-like	AT3G57260.1	beta-1 3-glucanase 2
contig44814	3.24282	1.42839	71.8186	161.764	4.98745	4.39742	78.8906	283.916
contig45761	0.479128	0.0864808	2.32048	5.86499	0.582295	0.438166	3.09804	9.09367	GO:0006810	uncharacterized amino acid permease -like	AT2G34960.1	cationic amino acid transporter 5
contig46133	5.46729	3.91632	8.63262	18.4277	6.31432	4.50154	9.66634	22.4536	GO:0005737	PREDICTED: uncharacterized protein LOC100842876 [Brachypodium distachyon]
contig46298	2.3621	0.728172	23.0209	66.1645	1.94757	0.80683	22.3483	135.518	GO:0005975	hypothetical protein SORBIDRAFT_08g019670 [Sorghum bicolor]	AT5G56590.1	O-Glycosyl hydrolases family 17 protein
contig46636	6.30516	4.90612	5.10275	10.2074	5.27872	3.29564	4.65056	12.4033	GO:0016787	zinc- peroxisomal-like	AT2G41790.1	Insulinase (Peptidase family M16) family protein
contig46953	4.06372	3.57903	32.2901	87.0164	10.3748	8.63876	34.5747	126.409	GO:0016787	endochitinase pr4	AT3G54420.1	homolog of carrot EP3-3 chitinase
contig47033	21.1238	16.5683	3.75013	11.7144	17.8949	9.73213	12.0181	31.6933	GO:0005215	abc transporter c family member 4-like	AT3G62700.1	multidrug resistance-associated protein 10
contig47868	9.45954	11.4698	3.09631	7.30186	10.0032	7.64482	2.55542	11.6715	GO:0016787	flavonoid 3 -monooxygenase-like	AT5G07990.1	Cytochrome P450 superfamily protein
contig49055	5.91947	5.57843	5.79646	12.8625	7.29901	4.96593	5.11866	18.7758	GO:0016020	lysine histidine transporter 1-like	AT5G40780.1	lysine histidine transporter 1
contig49089	5.78117	5.89138	2.23259	5.43064	3.78293	3.3166	2.24888	10.5354	GO:0016740	dna binding	AT3G48770.1	DNA binding;ATP binding
contig4928	184.807	145.052	4.44139	12.3614	234.444	210.776	4.62477	37.2205	GO:0009056	endochitinase pr4	AT3G54420.1	homolog of carrot EP3-3 chitinase
contig50208	25.8523	21.3454	43.8142	89.6009	32.2128	14.7612	42.8073	112.875
contig50914	17.9306	16.1375	2.56434	5.98518	22.2733	19.7379	6.39331	17.5494	GO:0030528	type-a response regulator	AT3G57040.1	response regulator 9
contig51741	0.0906382	0.181222	6.93826	15.813	0.489243	0.261165	8.73082	21.0123	GO:0005737	protein notum homolog	AT4G19420.1	Pectinacetylesterase family protein
contig51973	7.57856	19.0652	4.95496	10.4759	9.06743	7.49392	4.14198	20.0182	GO:0005488	protein srg1-like	AT5G20550.1	2-oxoglutarate (2OG) and Fe(II)-dependent oxygenase superfamily protein
contig52215	10.6991	12.1136	3.78155	7.97333	6.64331	6.58183	3.9305	8.63085	GO:0000003	floral homeotic protein apetala 2-like	AT4G36920.1	Integrase-type DNA-binding superfamily protein
contig52448	10.4662	8.08749	3.0213	7.42261	16.9671	12.9008	3.71973	14.4979	GO:0005737	hypoxia up-regulated protein 1-like	AT4G16660.1	heat shock protein 70 (Hsp 70) family protein
contig52692	0	0	2.99057	7.84579	0.345315	0.0468523	30.0137	111.807			AT5G22500.1	fatty acid reductase 1
contig52725	4.29129	4.01706	4.61028	9.68436	4.33818	3.54507	10.0373	24.8842			AT3G61700.2	Plant protein 1589 of unknown function
contig52962	2.26744	2.27019	1.40574	5.42798	1.78759	1.62468	2.01153	6.58073
contig5310	44.9641	44.1178	16.4696	34.3695	56.727	43.1772	10.4849	43.0897	GO:0005488		AT2G16050.1	Cysteine/Histidine-rich C1 domain family protein
contig53117	2.68459	3.86954	26.1766	67.6854	8.78001	7.70313	26.3796	102.297	GO:0016787	endochitinase pr4	AT3G54420.1	homolog of carrot EP3-3 chitinase
contig54289	4.88202	8.7904	2.22771	5.07247	6.08425	8.86259	2.08343	5.7173
contig5460	20.2261	54.2448	30.5782	69.1332	27.7375	25.8784	31.6381	159.339
contig5532	1.73568	8.64976	11.9426	26.2444	2.63271	5.00665	11.8926	27.0348	GO:0016020	early nodulin-like protein 2-like	AT3G20570.1	early nodulin-like protein 9
contig55716	1.57255	1.64821	2.47161	6.28013	2.19574	1.8841	3.43274	10.6945	GO:0008152	auxin-induced protein pcnt115-like	AT1G60690.1	NAD(P)-linked oxidoreductase superfamily protein
contig56364	13.0161	7.9325	2.02822	10.4944	12.1292	4.51388	7.85236	22.238	GO:0005215	abc transporter c family member 4-like	AT3G62700.1	multidrug resistance-associated protein 10
contig5683	5.06096	7.89088	30.4842	65.4097	14.0939	10.3799	32.5742	111.126	GO:0005618	endochitinase pr4	AT3G54420.1	homolog of carrot EP3-3 chitinase
contig5727	16.1213	13.9153	2.03449	7.90864	15.6709	14.2913	3.45827	10.9212	GO:0016787	mazg nucleotide pyrophosphohydrolase domain protein	AT3G25400.1	CONTAINS InterPro DOMAIN/s: NTP Pyrophosphohydrolase MazG-related RS21-C6 (InterPro:IPR011394) EAR (InterPro:IPR009039) NTP pyrophosphohydrolase MazG putative catalytic core (InterPro:IPR004518); Has 1123 Blast hits to 1121 proteins in 452 species: Archae - 22; Bacteria - 753; Metazoa - 81; Fungi - 3; Plants - 83; Viruses - 0; Other Eukaryotes - 181 (source: NCBI BLink).
contig57409	0.854187	3.57167	3.70843	8.73488	1.75795	1.6721	3.87105	9.09199
contig57620	15.9891	12.4229	30.3685	63.0151	26.467	14.7841	18.7555	53.4968		PREDICTED: uncharacterized protein LOC100836458 [Brachypodium distachyon]
contig57974	1.41373	3.2641	2.45895	7.2293	3.36351	1.57258	3.71666	8.16642	GO:0006464	receptor-like protein kinase hsl1-like	AT1G72180.1	Leucine-rich receptor-like protein kinase family protein
contig58652	1.02275	10.9367	5.55129	11.369	0.995145	3.02321	2.62528	7.70274	GO:0030528		AT4G10270.1	Wound-responsive family protein
contig59015	1.33253	2.47459	7.35425	18.6639	1.91407	1.96774	6.50219	14.6929	GO:0030246	l-type lectin-domain containing receptor kinase -like	AT5G10530.1	Concanavalin A-like lectin protein kinase family protein
contig600	76.9085	63.6633	22.7993	49.8294	338.783	291.917	48.9878	173.799	GO:0005829	luminal-binding protein 5	AT5G28540.1	heat shock protein 70 (Hsp 70) family protein
contig60238	12.8404	10.6727	9.04599	18.179	11.9987	10.9025	14.0772	28.4428	GO:0005737	aldose 1-epimerase-like	AT5G15140.1	Galactose mutarotase-like superfamily protein
contig60562	0	0.0710686	4.98711	11.6975	0.0227999	0.053482	6.50766	14.6531	GO:0005737	salt tolerance-like	AT2G31380.1	salt tolerance homologue
contig6081	23.4741	14.4538	20.1564	52.2026	28.9917	18.1109	23.7447	146.698		cytochrome p450 716b1-like	AT5G36110.1	cytochrome P450 family 716 subfamily A polypeptide 1
contig60912	0.574087	0.698795	3.57204	10.9934	1.67603	2.36507	2.44538	14.6168
contig62584	77.7479	141.58	1.19684	24.676	45.5729	119.637	3.88125	38.2938	GO:0005634	transcription factor org2-like
contig6356	490.743	448.261	40.176	190.731	397.1	549.291	89.0525	205.817	GO:0005829	adenosylhomocysteinase 1	AT4G13940.1	S-adenosyl-L-homocysteine hydrolase
contig64240	0.929654	0.486028	14.1368	34.7808	2.69759	0.841555	17.8756	151.769	GO:0016787	glucan endo- -beta-glucosidase gii-like	AT4G16260.1	Glycosyl hydrolase superfamily protein
contig64702	10.1413	6.39936	25.2157	66.2938	14.1686	5.21237	35.3125	269.66	GO:0005737	thaumatin-like pathogenesis-related protein 3-like	AT4G11650.1	osmotin 34
contig65864	3.70278	9.28572	11.3965	32.8504	4.09014	5.52516	12.469	41.4834
contig66409	23.0567	37.0021	0.202068	7.01545	13.8433	20.4476	1.36545	9.65163
contig68406	5.80251	2.65803	9.79603	23.5043	6.95429	4.82891	11.3204	28.3495	GO:0008152	protein	AT5G67280.1	receptor-like kinase
contig68699	0.424356	0.0368378	3.7837	9.98756	0.164016	0.471851	4.02492	12.9791	GO:0006810	uncharacterized amino acid permease -like	AT2G34960.1	cationic amino acid transporter 5
contig68955	5.90067	6.40433	3.18971	9.70281	4.41628	3.85004	3.19607	8.25364	GO:0016740	benzyl alcohol o-benzoyltransferase	AT5G17540.1	HXXXD-type acyl-transferase family protein
contig70557	0.337539	0.453329	2.55968	6.32908	0.277674	0.312437	4.51667	10.6061			AT3G15810.1	Protein of unknown function (DUF567)
contig70815	1.44086	0.591221	4.7439	16.7036	1.45108	2.45015	12.6884	56.2494	GO:0006810	cortical cell-delineating protein precursor	AT4G12500.1	Bifunctional inhibitor/lipid-transfer protein/seed storage 2S albumin superfamily protein
contig72079	2.3522	2.62002	5.23917	13.7036	4.88101	7.41251	5.13723	17.9678	GO:0005737	Os01g0895600 [Oryza sativa Japonica Group]	AT1G08450.1	calreticulin 3
contig72341	5.81736	6.21447	3.4915	7.50846	6.14852	5.10743	7.10008	24.3015
contig7249	54.2543	49.3003	15.6098	35.7556	82.0747	69.3944	20.0152	69.1833	GO:0003824	hypoxia up-regulated protein 1-like	AT4G16660.1	heat shock protein 70 (Hsp 70) family protein
contig744	12.7892	29.9546	19.5256	69.4482	16.3318	26.2747	16.6578	88.8858	GO:0005737	lipid-transfer protein dir1-like	AT5G55410.2	Bifunctional inhibitor/lipid-transfer protein/seed storage 2S albumin superfamily protein
contig75166	4.57239	4.486	4.80583	12.8928	5.5276	4.87472	10.333	23.527	GO:0016301	cbl-interacting serine threonine-protein kinase 12-like	AT4G18700.1	CBL-interacting protein kinase 12
contig75255	6.59643	0.941639	44.0641	119.691	22.4541	5.54487	51.542	387.007		aspartic proteinase nepenthesin-2-like	AT1G79720.1	Eukaryotic aspartyl protease family protein
contig75658	18.8338	22.5854	5.92667	12.345	6.40399	7.39444	5.19982	44.2242	GO:0003824	mitochondrial chaperone bcs1	AT3G28540.1	P-loop containing nucleoside triphosphate hydrolases superfamily protein
contig7606	7.74355	8.42024	2.04277	5.11934	8.76965	7.29975	1.82753	6.92852	GO:0005737	thromboxane-a synthase-like	AT2G26170.1	cytochrome P450 family 711 subfamily A polypeptide 1
contig76242	1.06331	1.9819	7.1997	19.4559	2.38177	0.732181	8.97265	19.7059	GO:0016301	protein kinase
contig77624	158.028	246.965	1.50957	54.3071	88.886	186.004	9.69455	88.8358
contig78248	24.981	19.2034	2.86137	5.88398	18.8181	36.6335	4.7768	11.0731			AT1G06330.1	Heavy metal transport/detoxification superfamily protein
contig78885	10.9544	8.45476	2.01926	6.91715	11.9318	4.91499	6.86479	20.9359	GO:0006810	abc transporter c family member 4-like	AT2G47800.1	multidrug resistance-associated protein 4
contig78901	0.566427	0.899847	9.38505	19.8199	0.679488	0.797122	4.46352	12.4636	GO:0005488	probable inactive purple acid phosphatase 1-like	AT5G50400.1	purple acid phosphatase 27
contig80170	1.50716	2.58418	2.67462	6.17745	2.66346	1.02351	3.3718	6.90708
contig80425	110.724	171.038	2.46188	68.7394	83.7717	103.03	11.7158	99.282	GO:0005737
contig80721	0.0129151	0.288247	3.58227	7.8184	0.0307304	0.0176365	3.81039	12.4445	GO:0003824	tropinone reductase homolog at1g07440-like isoform 2	AT1G07440.1	NAD(P)-binding Rossmann-fold superfamily protein
contig8073	34.6506	22.0568	18.5279	45.4258	38.7797	21.7116	29.2543	175.085		flavanone 3-dioxygenase-like	AT5G24530.1	2-oxoglutarate (2OG) and Fe(II)-dependent oxygenase superfamily protein
contig8100	4.87865	14.8017	5.13577	15.1622	10.8221	12.5335	5.13718	17.5349	GO:0005886	loc100283021 precursor	AT2G15220.1	Plant basic secretory protein (BSP) family protein
contig82239	0.265357	0.208067	3.36289	8.48607	0.137329	0.436442	3.5356	10.0309
contig86553	0.377864	1.02888	2.48322	6.30756	0.869246	0.735006	3.1129	7.74476	GO:0005975	alpha-glucosidase yihq
contig86802	0	0	3.72713	9.51384	0.041795	0	3.59067	19.4882
contig87082	0.0928311	0.979759	1.82632	28.6909	0.0119854	0.253245	10.4077	35.4109
contig88352	10.228	7.48513	1.92587	8.08656	9.12967	3.79536	6.04934	19.2674	GO:0005215	abc transporter c family member 4-like	AT2G47800.1	multidrug resistance-associated protein 4
contig89244	0.283599	0.444918	6.98534	17.6167	0.566971	0.611125	11.528	31.3813
contig9088	24.2394	20.5305	3.6074	11.2051	27.9969	20.5517	6.33133	21.6298	GO:0000166
contig91492	0.0243432	1.79116	2.02316	41.8793	0.146812	0.623685	12.4153	46.9252
contig9234	85.6421	74.6552	9.75503	20.9967	55.2042	103.004	6.96658	14.8962	GO:0005622	histone h1	AT2G30620.1	winged-helix DNA-binding transcription factor family protein
contig9505	53.2483	59.7834	11.3736	24.6458	41.1966	44.9271	15.7306	35.7707			AT2G46690.1	SAUR-like auxin-responsive protein family
contig97391	2.84743	3.51499	3.10668	11.1191	2.48442	3.51547	5.38248	13.5309
contig97566	13.4259	12.1016	9.4759	27.9847	17.0004	15.0584	11.5548	26.8881	GO:0005737
contig9788	7.92827	12.3961	11.8715	28.8919	14.7954	29.1777	12.2517	34.7719			AT3G47480.1	Calcium-binding EF-hand family protein
