# Supplementary material for: Activation of a gene network in durum wheat roots exposed to cadmium
Source: BMC Plant Biol. 2018 Oct 16;18:238. doi: 10.1186/s12870-018-1473-4 (PMC6192290; doi:10.1186/s12870-018-1473-4)
Supplement: Supplementary file 7 — List of the 540 commonly down-regulated genes in shoots of Creso and Svevo cvs. In this *.xlsx file are reported the expression levels of the 540 contigs that are commonly down-regulated by cadmium treatment in shoots of the Creso and Svevo cvs. The first column enlists the contigs identification numbers. From column B to I are reported the mean expression values (FPKM) observed in the different genotypes, tissues and treatments. From column J to M are reported the relative annotation of each contig based on GO and TAIR databases. (XLSX 90 kb) [file 12870_2018_1473_MOESM7_ESM.xlsx]

## Sheet: Foglio1
	Creso				Svevo
	Roots		Shoots		Roots		Shoots
gene_id	CTRL	+Cd	CTRL	+Cd	CTRL	+Cd	CTRL	+Cd	GO_code	GO_annotation	TAIR AGI CODE	TAIR Annotation
contig100191	1.95921	1.64736	8.61369	3.01772	0.973027	1.29983	10.9349	0.489752
contig100283	1.37461	2.23536	7.95751	3.33491	1.49343	1.05614	7.88089	1.48076
contig100382	0.512609	1.21944	10.9505	1.35079	1.45871	1.26524	15.2044	0.297117
contig100551	4.38284	3.2006	24.7749	10.0617	1.987	1.31964	9.0853	1.99687
contig10101	1.18015	1.78614	7.16772	2.67425	1.61361	1.98003	6.13052	1.84177
contig101343	0.615799	0.616078	14.955	6.67305	0.963869	1.06032	13.8381	5.29034
contig10225	12.8928	21.7917	23.739	8.54152	14.5909	15.5122	33.7563	9.17435
contig10226	11.66	20.6174	22.7488	9.17793	13.7969	15.504	34.4927	9.69591
contig10246	14.1252	14.9548	24.2407	4.33902	16.8573	18.5838	24.7489	2.39316			AT1G79910.1	Regulator of Vps4 activity in the MVB pathway protein
contig102622	233.736	24.8519	28.2562	6.19053	54.3599	9.13581	16.1166	2.26671
contig103365	1.01922	1.1912	8.42697	3.09238	1.02624	1.01773	5.76978	0.358382
contig10405	10.7042	7.54863	14.58	5.7865	28.1044	34.505	20.3706	4.43532	GO:0016301	snf1-related protein kinase regulatory subunit beta-1-like	AT5G21170.2	5'-AMP-activated protein kinase beta-2 subunit protein
contig104197	0.781778	0.98661	6.96368	2.8072	1.06329	1.55677	11.1899	0.784379
contig104332	0.0965213	0.175011	24.6796	10.4136	0.131789	0.397773	21.6878	2.33668
contig10488	29.1703	43.0109	42.2253	18.4271	38.7643	35.237	49.5901	19.9964			AT5G49230.1	Drought-responsive family protein
contig105185	2.44767	3.19876	6.97253	3.13045	2.45605	3.44092	8.85928	2.43075
contig105802	0.601757	0.971336	10.2058	4.25694	1.1531	1.01552	12.2309	4.69332	GO:0006464	cysteine-rich receptor-like protein kinase	AT4G23180.1	cysteine-rich RLK (RECEPTOR-like protein kinase) 10
contig105870	0.158802	0.377962	11.6444	0.849989	0.349789	0.734751	18.5891	1.18205
contig106161	1.0715	1.85981	7.72711	3.22853	1.37848	1.4443	11.6058	2.66384	GO:0005739	transmembrane protein20	AT4G11000.1	Ankyrin repeat family protein
contig10639	8.22334	13.9102	14.468	6.57037	9.2354	9.15596	20.5841	6.99845
contig107748	0.121667	0.114257	19.1677	7.01715	0.140949	0.325969	17.4928	1.77054
contig10781	3.15036	4.02759	5.44403	1.60493	3.19073	4.33324	5.58658	0.274557	GO:0016020	inactive rhomboid protein 1-like	AT1G63120.1	RHOMBOID-like 2
contig10790	16.4184	32.8204	17.4671	6.46448	20.1985	19.1247	19.3028	5.67748
contig108609	1.89852	3.00062	5.21637	1.54787	1.96898	2.82804	6.96836	1.29642
contig109320	0	0	9.00135	3.07864	0	0	9.17954	1.31801
contig109576	23.3933	19.4164	82.371	4.40835	64.2671	17.9295	117.648	6.9499
contig109951	0.0953612	0.108001	25.0156	12.0382	0.123278	0.200425	18.373	7.37352
contig110013	1.89304	1.66929	11.0417	1.89313	2.83824	2.2908	12.0334	2.09232
contig110143	1.49428	1.72497	5.15886	2.47192	1.18426	1.16255	7.32222	3.30029
contig110211	2.73691	2.14339	32.2245	5.30939	4.27719	9.94603	35.1937	6.65384
contig111463	0.168184	0.694412	7.92534	3.1259	0.808559	0.65413	10.7391	2.43902	GO:0000166	cysteine-rich receptor-like protein kinase 25-like	AT4G23180.1	cysteine-rich RLK (RECEPTOR-like protein kinase) 10
contig111520	0.687579	4.64276	34.4098	14.7251	1.74095	6.9725	30.2387	12.2574			AT4G10960.1	UDP-D-glucose/UDP-D-galactose 4-epimerase 5
contig11177	25.0878	30.0783	23.9543	9.15118	26.5355	21.9952	15.5373	7.36979	GO:0008152	cysteine-rich receptor-like protein kinase 25-like	AT4G23160.1	cysteine-rich RLK (RECEPTOR-like protein kinase) 8
contig11221	12.363	17.1603	11.135	3.93921	12.9656	11.1394	9.9379	2.33516	GO:0016740	dna-directed rna polymerase ii subunit rpb9-like	AT4G16265.1	RNA polymerases M/15 Kd subunit
contig113042	0	0	13.0385	4.79439	0.0167962	0	16.3789	2.62573			AT5G48620.1	Disease resistance protein (CC-NBS-LRR class) family
contig113199	3.18652	2.22589	7.47128	3.05662	2.81964	5.28555	7.1564	1.88674
contig113857	1.399	1.72475	15.0098	6.29749	1.85433	2.6786	21.0926	1.69161
contig115423	2.93963	4.20002	9.2279	4.44532	1.57962	1.96686	5.56081	2.58302			AT1G60900.1	U2 snRNP auxilliary factor large subunit splicing factor
contig11662	30.0741	36.0927	31.3752	14.147	30.9913	33.4165	33.3188	14.4139	GO:0016020	inactive rhomboid protein 1-like	AT5G07250.1	RHOMBOID-like protein 3
contig11696	46.9396	58.9973	54.4354	24.7159	45.602	48.7931	58.1428	24.6312	GO:0006950	receptor-like protein kinase	AT2G47060.4	Protein kinase superfamily protein
contig11697	36.6513	46.8623	46.1905	22.3503	43.0864	47.5166	55.4048	23.0988	GO:0006950	receptor-like protein kinase	AT2G47060.4	Protein kinase superfamily protein
contig117516	3.02972	3.33094	8.81499	4.31005	3.16852	2.90514	12.2773	1.30922			AT4G29950.1	Ypt/Rab-GAP domain of gyp1p superfamily protein
contig119058	11.4127	7.82019	11.1414	5.00061	11.4981	10.3378	16.5053	6.30888
contig119730	1.47081	1.11692	6.88561	1.50225	1.8871	1.4721	9.17796	2.09927
contig120024	1.6672	1.63131	7.19935	3.44316	1.532	1.18862	11.3013	3.21401	GO:0006810	metal ion binding protein	AT5G05365.1	Heavy metal transport/detoxification superfamily protein
contig120270	0.375562	0.633886	8.0521	0.824369	1.09921	0.996749	10.9766	0.484715
contig120740	0.34475	0.693374	6.41572	1.71967	0.903641	0.755427	12.7172	1.99162
contig121115	1.20726	1.82545	10.2334	2.42291	1.59439	1.04222	14.3138	1.36935
contig121373	0.228737	0.13416	8.34042	3.49526	0.655372	0.862145	18.3222	3.32795	GO:0009536	PREDICTED: uncharacterized protein LOC100842634 [Brachypodium distachyon]	AT1G05870.1	Protein of unknown function (DUF1685)
contig12159	2.07797	3.98856	21.4753	8.34394	3.25701	7.17008	35.7894	4.83927	GO:0005737	phi-1-like phosphate-induced protein	AT4G08950.1	Phosphate-responsive 1 family protein
contig122217	0.615641	0.390124	52.891	13.7324	0.797068	1.7378	42.0111	5.92613			AT1G78760.1	F-box/RNI-like superfamily protein
contig12285	17.0322	16.5594	12.6655	5.96806	17.5135	14.9226	13.6441	3.57063	GO:0006464	receptor-like protein kinase anxur1-like	AT3G51550.1	Malectin/receptor-like protein kinase family protein
contig12317	2.28305	2.7311	12.254	5.11082	2.87247	5.15787	14.525	3.30527
contig123908	1.02406	0.905816	5.03833	2.07683	4.32399	5.5727	8.2572	1.74638
contig124586	2.95386	3.48518	11.0884	2.72392	2.37625	2.92899	14.2282	5.42411	GO:0005488	protein binding protein	AT3G19910.1	RING/U-box superfamily protein
contig124743	0.547314	2.32876	36.3808	1.65827	2.78697	27.8894	47.1652	3.00684
contig124774	5.5413	3.60736	81.3148	21.8487	6.08756	10.2943	39.3528	7.97797	GO:0005975	probable xyloglucan endotransglucosylase hydrolase protein 23-like	AT4G30270.1	xyloglucan endotransglucosylase/hydrolase 24
contig125005	8.2864	16.7742	58.7899	24.9338	16.4083	21.6424	77.5144	23.8839
contig12504	13.2749	26.939	38.2955	10.8632	17.8017	19.7808	39.453	5.20452
contig125297	0.415676	2.03205	9.67458	4.78789	0.243405	0.317842	6.86914	1.84038
contig12722	23.9471	34.0799	16.1643	6.69936	24.3912	29.7274	19.3932	7.63955
contig12753	16.4264	27.7113	12.5244	5.90448	15.9425	24.6812	12.4825	5.08794	GO:0016787	glucan endo- -beta-glucosidase	AT5G24318.1	O-Glycosyl hydrolases family 17 protein
contig128124	0.214123	0.146284	18.8478	8.32468	0.149131	0.215828	11.0785	2.97599
contig128260	1.94791	1.07132	6.87877	1.11829	1.99175	2.17824	6.76635	2.22539
contig128746	0.189128	0.0611427	29.3242	7.57248	0.465121	3.69614	22.8731	4.71741
contig128992	0.0991038	0.145871	10.3599	4.87748	0.304329	1.06576	10.5596	2.85024
contig13097	6.17625	12.2192	17.7627	4.06874	7.3912	5.44839	19.3398	4.79751
contig13099	5.23286	11.7636	18.0249	5.63315	5.54992	6.75579	17.5071	3.45719	GO:0008152	abscisic acid 8 -hydroxylase 1-like	AT4G19230.2	cytochrome P450 family 707 subfamily A polypeptide 1
contig13158	32.5043	28.3749	37.3097	12.4807	37.282	23.5675	27.0714	10.1342		pleiotropic drug resistance protein 4-like	AT1G15520.1	pleiotropic drug resistance 12
contig131580	6.06954	4.65095	10.942	5.26681	5.92928	10.8847	11.5197	3.63629
contig132349	3.26871	4.85494	8.79346	3.56843	2.4036	2.43841	14.2507	2.44551	GO:0006464	receptor-like protein kinase feronia-like	AT3G51550.1	Malectin/receptor-like protein kinase family protein
contig132460	0	0.0324303	35.1353	16.0237	0	0	33.6713	15.7875			AT5G02580.1	Plant protein 1589 of unknown function
contig13297	25.9418	25.6765	68.3118	27.5535	29.619	22.3345	63.7549	22.5779			AT4G29950.1	Ypt/Rab-GAP domain of gyp1p superfamily protein
contig13431	13.8971	9.93595	21.6961	8.02335	23.1975	45.558	17.7681	3.82034			AT3G61060.2	phloem protein 2-A13
contig13586	6.25117	6.60026	107.276	28.5395	22.8484	30.8855	130.769	60.9187	GO:0000166	heat shock cognate 70 kda	AT3G12580.1	heat shock protein 70
contig13685	10.8601	8.82351	14.6775	3.61484	24.356	45.2558	7.38113	1.3993	GO:0005829
contig13811	7.98786	7.72882	20.4057	7.93696	7.73791	6.16615	18.4189	5.72859	GO:0006259	probable xyloglucan glycosyltransferase 12-like	AT4G07960.1	Cellulose-synthase-like C12
contig13812	8.49655	9.60428	21.2232	8.25801	8.62361	8.45539	20.3518	5.52267	GO:0016020	probable xyloglucan glycosyltransferase 12-like	AT4G07960.1	Cellulose-synthase-like C12
contig138959	0.0622058	0.0647425	36.4385	12.1881	0.371501	1.04039	27.6733	2.04259	GO:0009791	transcription factor pif5	AT1G09530.1	phytochrome interacting factor 3
contig14050	20.6489	11.7315	10.6096	4.45782	14.951	12.0756	6.20854	2.9139	GO:0009987	monogalactosyldiacylglycerol synthase chloroplastic-like	AT2G11810.1	monogalactosyldiacylglycerol synthase type C
contig14107	61.1991	64.9115	38.7806	17.5004	87.899	178.221	30.6687	4.19631	GO:0005829	stem-specific protein tsjt1-like	AT3G15450.1	Aluminium induced protein with YGL and LRDR motifs
contig14223	6.44749	14.8371	11.5725	3.7774	9.31368	10.1803	17.3137	5.67013
contig14228	25.7344	35.113	15.7017	6.86013	24.4766	43.4865	10.1891	4.01047			AT5G23370.1	GRAM domain-containing protein / ABA-responsive protein-related
contig14273	0.407852	0.316638	28.4798	10.8419	0.479827	0.420883	30.0811	7.90012	GO:0003824	1-aminocyclopropane-1-carboxylate oxidase-like protein	AT1G03400.1	2-oxoglutarate (2OG) and Fe(II)-dependent oxygenase superfamily protein
contig143181	0.256218	0.167521	18.8094	8.40142	0.441936	0.937618	20.5896	4.76355
contig14342	55.8742	54.8141	155.757	40.0823	71.5261	106.634	197.528	36.3428	GO:0003824	serine threonine-protein kinase	AT1G78290.2	Protein kinase superfamily protein
contig14362	14.1831	19.6688	30.7513	14.0489	19.4973	19.0358	36.4844	12.8231	GO:0016043	snap25 homologous protein snap33-like	AT5G61210.1	soluble N-ethylmaleimide-sensitive factor adaptor protein 33
contig144142	1.8454	1.08894	19.8914	8.64935	0.81322	1.49271	8.43162	2.71805
contig144725	0.927383	0.50048	13.5439	4.58832	3.16118	8.64685	10.2957	2.29315	GO:0003824	PREDICTED: uncharacterized protein LOC100835907 [Brachypodium distachyon]
contig145131	0	0	6.19633	2.39767	0	0	8.65177	1.34082
contig145558	0.130419	0.0794916	10.9052	2.78324	0.414896	1.22251	9.00496	1.48558
contig146300	0	0	13.5687	6.32541	0.020829	0	11.038	5.17904
contig14690	5.92406	6.6445	20.2636	9.86875	4.41904	3.81426	12.3211	3.65117
contig148262	3.25567	1.7512	57.097	20.0838	4.96715	21.1125	38.7953	3.71408	GO:0005739	chaperone protein dnaj chloroplastic-like	AT2G17880.1	Chaperone DnaJ-domain superfamily protein
contig14861	21.9427	32.6474	49.8062	19.1306	27.3415	22.8546	50.3738	18.2801	GO:0016787	calcium-transporting atpase plasma membrane-type-like	AT4G37640.1	calcium ATPase 2
contig149615	0.315106	0.560423	116.135	40.2137	1.11507	3.86771	109.174	11.2511
contig151833	2.0536	2.03468	15.6133	4.42242	1.7748	3.30303	9.31934	0.90047
contig152063	0	0	6.47805	2.69406	0	0	14.6188	5.6542
contig15326	6.54045	14.5456	21.5596	9.23907	5.36241	10.5981	28.6458	6.64204
contig154501	0.659608	0.554415	36.1003	10.877	1.25074	3.43316	24.5398	3.85916
contig154767	0.138554	0.65051	8.07433	1.36327	0.392425	2.69722	16.7851	1.97939
contig154771	1.56731	1.65462	25.2883	10.6935	2.98622	1.24446	29.2	13.965
contig156293	0.367124	0.608658	12.3464	1.27879	1.40623	24.2534	13.9651	0.901943	GO:0003677	heat shock factor protein hsf30	AT2G26150.1	heat shock transcription factor A2
contig15740	11.9511	11.6932	19.6247	7.42968	11.675	11.5795	20.6918	7.24167			AT5G15740.1	O-fucosyltransferase family protein
contig15754	4.78657	9.14965	15.0347	3.84649	6.35179	3.8724	15.2195	3.96413
contig159213	2.89142	3.25147	13.8852	6.75745	2.99325	4.62717	13.6151	2.15431
contig161479	0	0	6.83614	2.08249	0	0	6.99182	0.865899
contig16162	47.5256	45.9375	111.175	33.4068	54.3368	39.5756	117.892	29.9963	GO:0016301	mitogen-activated protein kinase 9-like	AT3G18040.1	MAP kinase 9
contig161712	0.295235	0.0404149	18.5762	7.63689	0.123665	0.0560315	16.8022	3.50225
contig162496	0.933731	5.53861	33.607	4.60186	7.94912	88.7949	52.6919	8.79605
contig163192	0	0	7.93672	2.16224	0.0329294	0	8.84863	1.27045
contig163886	0	0	7.25698	1.86111	0	0	8.43452	1.37567
contig164926	0.188848	0.239084	9.20266	4.53012	0.157658	0.113493	9.71496	3.21323
contig16553	60.7951	51.0657	11.3339	4.54903	56.526	70.3145	14.3134	4.0217
contig166720	0	0	13.2701	2.91956	0.0518946	0	8.62555	1.76867
contig167036	0.100285	0.12261	5.75519	2.52525	0.181001	0.0200033	5.23658	0.971128
contig16704	42.1675	52.9855	90.9262	41.5653	44.9464	48.9702	99.8727	28.9549	GO:0005737	calcium-dependent protein	AT2G41860.1	calcium-dependent protein kinase 14
contig16790	17.8715	13.3094	9.03088	3.93533	15.3445	10.5927	6.48587	2.41958	GO:0016787	agmatine deiminase	AT5G08170.1	porphyromonas-type peptidyl-arginine deiminase family protein
contig17025	12.3816	13.3188	8.13256	3.86401	12.2762	18.8885	13.5865	6.51607	GO:0005737	protein binding	AT1G24440.1	RING/U-box superfamily protein
contig17320	10.3022	7.68478	7.93293	3.95984	10.6105	7.3391	6.7843	2.33315	GO:0005829	probable inactive receptor kinase at5g10020-like	AT5G10020.1	Leucine-rich receptor-like protein kinase family protein
contig17369	27.5849	29.0043	18.1502	9.04306	28.9601	31.422	18.8252	6.8098	GO:0016740	3-ketoacyl- synthase 11-like	AT2G26640.1	3-ketoacyl-CoA synthase 11
contig17468	5.13414	8.27651	25.8208	8.27049	6.38031	5.42896	24.556	8.63987	GO:0006464	cbl-interacting serine threonine-protein kinase 3	AT5G21326.1	Ca2+regulated serine-threonine protein kinase family protein
contig17469	3.13794	3.49081	34.8854	13.2467	3.21259	3.92363	13.8873	6.47731	GO:0006464	cbl-interacting serine threonine-protein kinase 3	AT5G21326.1	Ca2+regulated serine-threonine protein kinase family protein
contig1758	6.00195	9.28559	25.2693	6.04701	6.55532	8.28113	26.6435	5.65177
contig17795	66.5151	57.1863	65.8095	30.0859	114.676	156.368	54.8773	17.9567	GO:0016301	snf1-related protein kinase regulatory subunit beta-1	AT5G21170.2	5'-AMP-activated protein kinase beta-2 subunit protein
contig17835	8.26417	3.21607	29.0392	11.0066	7.41419	4.04104	25.5964	11.2776	GO:0008150	glycerol-3-phosphate transporter 1-like	AT3G47420.1	phosphate starvation-induced gene 3
contig17961	38.2125	36.0988	110.626	47.5412	46.4897	70.2483	100.62	21.2424			AT2G24100.1	unknown protein; BEST Arabidopsis thaliana protein match is: unknown protein (TAIR:AT4G30780.1); Has 101 Blast hits to 101 proteins in 16 species: Archae - 0; Bacteria - 0; Metazoa - 0; Fungi - 0; Plants - 95; Viruses - 0; Other Eukaryotes - 6 (source: NCBI BLink).
contig17970	10.0778	10.6451	12.1728	5.88614	10.2227	9.30198	15.1179	5.74395	GO:0000166	serine threonine-protein kinase at5g01020-like	AT2G07180.1	Protein kinase superfamily protein
contig17971	23.9527	26.9225	32.7743	12.5096	24.6058	23.8876	46.1737	13.5042	GO:0000166	serine threonine-protein kinase at5g01020-like	AT2G07180.1	Protein kinase superfamily protein
contig18045	10.8272	19.959	11.3057	2.71215	20.208	7.36526	10.7109	4.56665	GO:0009719	protein tify 10a-like	AT1G19180.1	jasmonate-zim-domain protein 1
contig18067	10.1305	8.37203	14.8618	2.91342	10.0016	10.9179	10.027	1.003	GO:0016740	probable -trehalose-phosphate synthase	AT1G06410.1	trehalose-phosphatase/synthase 7
contig18117	9.62593	8.14382	9.80115	3.03485	9.61257	9.9345	7.58477	2.55422	GO:0006464	probable receptor-like protein kinase at2g42960-like	AT3G59110.1	Protein kinase superfamily protein
contig18219	6.13269	8.27501	9.94148	3.75921	8.26121	8.00036	22.7363	7.68363	GO:0005737	cysteine-rich receptor-like protein kinase 25-like	AT4G23150.1	cysteine-rich RLK (RECEPTOR-like protein kinase) 7
contig18381	4.91782	5.65229	13.3757	4.8507	5.47615	5.37233	14.3259	4.38321	GO:0005488	cysteine-rich receptor-like protein kinase 41-like	AT4G00970.1	cysteine-rich RLK (RECEPTOR-like protein kinase) 41
contig18560	61.9869	59.1612	19.2124	4.32901	64.2994	52.0074	13.543	3.50828	GO:0009653	probable glycerophosphoryl diester phosphodiesterase 2-like	AT5G55480.1	SHV3-like 1
contig18616	41.8109	36.9702	7.11496	2.96677	49.4017	49.2366	6.42639	1.86164	GO:0008150	soluble inorganic pyrophosphatase	AT3G53620.1	pyrophosphorylase 4
contig18737	4.91907	5.12297	12.1693	5.41349	4.32896	3.74676	8.52444	4.20888			AT3G17920.1	Outer arm dynein light chain 1 protein
contig18738	10.8003	10.5534	16.5765	7.75296	8.67701	7.52281	12.4268	5.97711			AT3G17920.1	Outer arm dynein light chain 1 protein
contig18797	21.2351	18.2053	14.7542	5.30351	18.8833	13.7939	9.3388	2.39503	GO:0016740	ceramide glucosyltransferase	AT2G19880.2	Nucleotide-diphospho-sugar transferases superfamily protein
contig19088	4.81891	5.75913	12.0891	5.86053	5.20686	4.12821	13.0099	5.19037	GO:0016020	glucan endo- -beta-glucosidase 11-like	AT2G26600.1	Glycosyl hydrolase superfamily protein
contig19293	8.05011	9.22753	19.4137	9.59506	7.37461	6.86005	15.1543	6.93836
contig19328	11.8068	13.0687	14.9843	7.4058	11.7328	9.4446	14.1386	5.34716	GO:0005737	PREDICTED: uncharacterized protein LOC100826953 [Brachypodium distachyon]	AT1G57680.1	FUNCTIONS IN: molecular_function unknown; INVOLVED IN: biological_process unknown; LOCATED IN: endomembrane system; EXPRESSED IN: 24 plant structures; EXPRESSED DURING: 15 growth stages; CONTAINS InterPro DOMAIN/s: Uncharacterised conserved protein UCP031277 (InterPro:IPR016971); Has 70 Blast hits to 70 proteins in 19 species: Archae - 0; Bacteria - 0; Metazoa - 1; Fungi - 0; Plants - 66; Viruses…
contig19354	15.4503	19.366	20.7991	9.11884	14.8261	10.8378	18.0447	7.63297	GO:0005829	cbl-interacting serine threonine-protein	AT1G30270.1	CBL-interacting protein kinase 23
contig1946	8.61962	13.8497	9.47843	3.46575	10.2413	9.17379	13.7699	4.1237
contig19504	39.2129	41.1469	44.7083	21.2521	36.5401	37.8737	47.2143	22.0361			AT4G23240.1	cysteine-rich RLK (RECEPTOR-like protein kinase) 16
contig19651	8.16262	15.6816	11.2176	2.7443	8.3218	10.1854	11.2027	2.41132	GO:0016020	inactive rhomboid protein 1-like	AT2G29050.1	RHOMBOID-like 1
contig19685	2.41876	3.14987	12.0833	5.78899	2.07855	4.77541	11.6169	1.8027	GO:0009536	PREDICTED: uncharacterized protein LOC100838527 [Brachypodium distachyon]	AT5G28150.1	Plant protein of unknown function (DUF868)
contig20020	27.8108	26.5493	20.9467	10.3097	22.9571	33.2456	16.6693	7.04561	GO:0005737	Os07g0548800 [Oryza sativa Japonica Group]	AT1G61667.1	Protein of unknown function DUF538
contig20044	15.5095	18.7222	22.2635	10.8035	17.1012	21.6238	26.2738	9.47588	GO:0000166	respiratory burst oxidase homolog protein b-like	AT5G47910.1	respiratory burst oxidase homologue D
contig20172	9.3871	7.3962	7.64509	3.29343	21.315	34.4794	8.37585	3.70913	GO:0009058	proline dehydrogenase mitochondrial-like	AT5G38710.1	Methylenetetrahydrofolate reductase family protein
contig20334	4.22124	1.76415	29.7499	11.7717	3.87035	2.4111	18.6639	8.681	GO:0006464	u-box domain-containing protein 33-like	AT2G45910.1	U-box domain-containing protein kinase family protein
contig20359	1.53814	2.17035	10.1833	5.00257	1.7606	2.56992	9.90988	1.85674
contig206	14.7176	18.5919	37.6623	16.7939	20.076	16.492	32.6401	13.115	GO:0016740	nac domain ipr003441	AT5G17260.1	NAC domain containing protein 86
contig2074	31.9754	23.5431	28.0417	12.8025	28.7262	19.1855	25.6249	12.1147	GO:0016043	formin-like protein 6-like	AT3G25500.1	formin homology 1
contig20799	39.9284	27.1331	44.1927	21.6568	36.9615	57	39.5889	9.10472			AT2G44130.1	Galactose oxidase/kelch repeat superfamily protein
contig20801	14.1212	20.3039	44.7717	20.8803	19.2016	33.0545	38.466	9.23503	GO:0009536	PREDICTED: uncharacterized protein LOC100824255 [Brachypodium distachyon]
contig20829	19.9794	13.7585	16.2758	6.90196	11.9365	10.8223	7.90973	3.33188	GO:0006810	pho1-like protein	AT1G68740.1	EXS (ERD1/XPR1/SYG1) family protein
contig20904	33.185	31.9925	46.7645	14.9242	29.4362	25.459	59.8626	29.9207	GO:0003824	flavanone 3-dioxygenase-like	AT5G24530.1	2-oxoglutarate (2OG) and Fe(II)-dependent oxygenase superfamily protein
contig2092	7.86724	8.6218	11.1187	5.01619	15.1529	21.024	15.6051	3.93187	GO:0019538	f-box protein ore9	AT2G42620.1	RNI-like superfamily protein
contig2093	6.90909	8.01876	9.31026	3.5879	9.58735	12.9104	15.25	3.6718	GO:0019538	f-box protein ore9-like	AT2G42620.1	RNI-like superfamily protein
contig21163	15.3605	18.4861	14.1777	6.43588	14.7372	17.8858	12.6896	5.61172			AT1G50480.1	10-formyltetrahydrofolate synthetase
contig21312	4.68654	5.6753	23.9581	7.2542	4.38504	5.09493	16.7061	2.37772			AT5G56140.1	RNA-binding KH domain-containing protein
contig21400	46.0134	41.5044	59.3419	24.618	52.3166	41.139	54.108	22.8504	GO:0016301	mitogen-activated protein kinase 9-like	AT1G73670.1	MAP kinase 15
contig21413	10.4456	8.27465	14.2168	7.05087	10.5901	7.69089	14.2991	5.17431	GO:0006350	auxin-responsive protein iaa26-like	AT3G16500.1	phytochrome-associated protein 1
contig21569	28.7909	10.8164	11.9547	3.03166	20.2766	8.18049	6.31499	3.09059	GO:0005488	glycerol-3-phosphate transporter 1-like	AT3G47420.1	phosphate starvation-induced gene 3
contig21613	35.2509	11.6285	17.9399	7.08566	14.5929	8.21844	11.1066	5.03891	GO:0016020	hydrolase protein serine threonine phosphatase	AT4G23000.1	Calcineurin-like metallo-phosphoesterase superfamily protein
contig21614	25.7265	8.36045	22.9391	10.0447	10.604	6.1487	13.6878	5.93996	GO:0016020	calcineurin-like phosphoesterase domain-containing protein	AT4G11800.1	Calcineurin-like metallo-phosphoesterase superfamily protein
contig21796	9.44046	9.06266	17.2609	5.02129	7.95365	9.79438	8.35204	3.3152	GO:0005737	probable lrr receptor-like serine threonine-protein kinase at1g56130-like	AT1G56140.1	Leucine-rich repeat transmembrane protein kinase
contig21847	11.5925	14.5095	33.8514	15.2202	13.0659	15.675	32.4032	14.0282
contig21944	6.85334	7.76146	15.0994	6.40205	9.22604	7.17643	16.2887	7.52117	GO:0006950	protein kinase chloroplastic-like	AT5G02290.1	Protein kinase superfamily protein
contig22030	3.49227	4.70767	9.47115	3.74821	6.43188	9.88924	12.4601	5.16838	GO:0003676	pre-mrna-splicing factor sf2-like	AT1G09140.1	SERINE-ARGININE PROTEIN 30
contig22060	4.25901	5.10513	13.4167	6.65027	5.71991	5.6721	17.8239	5.71289	GO:0009536	duf246 domain-containing protein at1g04910-like	AT2G01480.1	O-fucosyltransferase family protein
contig22076	6.35961	9.19936	13.9671	5.84158	6.10559	6.18789	13.8332	2.78232	GO:0005634	lysine-specific demethylase 5d-like	AT5G46910.1	Transcription factor jumonji (jmj) family protein / zinc finger (C5HC2 type) family protein
contig22425	14.4345	30.5953	23.9254	8.18405	19.548	21.6574	37.1311	14.0395	GO:0009628	erd7 protein	AT2G17840.1	Senescence/dehydration-associated protein-related
contig22672	2.89723	3.15074	75.1172	36.4496	3.85954	4.33289	71.253	18.3925	GO:0003824	1-aminocyclopropane-1-carboxylate oxidase-like	AT1G77330.1	2-oxoglutarate (2OG) and Fe(II)-dependent oxygenase superfamily protein
contig22751	11.4036	20.1947	25.7667	11.128	14.2909	13.7727	38.0951	10.085
contig22768	3.81652	3.12166	21.6938	6.03089	4.67587	14.0658	17.5044	1.21755
contig22812	23.1095	23.3221	43.5691	16.2019	20.4774	22.0732	41.4821	11.058
contig22836	5.92436	12.0473	10.2118	4.60445	11.8256	11.9036	20.2543	8.64662	GO:0006810	trehalose-phosphate phosphatase-like	AT4G22590.1	Haloacid dehalogenase-like hydrolase (HAD) superfamily protein
contig23111	35.6219	39.7893	9.82533	4.16675	37.8428	40.7723	16.6312	5.99146	GO:0009719	myb-related protein myb4-like	AT3G23250.1	myb domain protein 15
contig23180	16.515	13.2538	129.272	39.8395	23.7509	33.3078	70.8222	22.9583	GO:0016740	probable xyloglucan endotransglucosylase hydrolase protein 23-like	AT4G25810.1	xyloglucan endotransglycosylase 6
contig23181	5.33475	3.74938	70.6162	20.161	7.09469	7.72264	44.8978	10.5451	GO:0016740	probable xyloglucan endotransglucosylase hydrolase protein 23-like	AT4G25810.1	xyloglucan endotransglycosylase 6
contig23657	8.14675	11.0133	10.0394	4.4987	10.4815	11.4616	10.9012	4.01481	GO:0004872	probable lrr receptor-like serine threonine-protein kinase at1g56140-like	AT1G16670.1	Protein kinase superfamily protein
contig23850	8.77363	11.1411	14.8234	7.22142	8.20428	8.66547	12.8435	6.0987	GO:0003824	protein tas-like	AT1G04420.1	NAD(P)-linked oxidoreductase superfamily protein
contig23901	7.94389	15.9855	16.1583	4.63034	14.424	12.766	23.3393	5.81636
contig2405	4.11861	4.70801	9.37472	3.02502	4.23804	3.21154	8.98077	3.04622
contig24054	7.32207	8.81854	11.0243	4.87094	9.40948	9.11529	9.4601	3.9078	GO:0005488	zinc finger an1 and c2h2 domain-containing stress-associated protein 16-like	AT2G41835.1	zinc finger (C2H2 type AN1-like) family protein
contig24138	53.0611	56.0665	104.271	50.4382	52.8589	61.8127	106.29	36.302	GO:0016301	calmodulin-domain protein kinase 7	AT5G12480.1	calmodulin-domain protein kinase 7
contig2417	114.053	109.163	181.362	76.7596	119.821	121.736	149.411	67.0626	GO:0016301	calcium-dependent protein kinase 4-like	AT4G35310.1	calmodulin-domain protein kinase 5
contig24226	520.84	152.983	61.599	2.40023	229.792	137.824	8.46292	0.500733
contig24295	10.7028	17.3171	12.2558	3.20966	9.46632	11.2805	14.0072	3.08049	GO:0016787	glucan endo- -beta-glucosidase	AT3G55430.1	O-Glycosyl hydrolases family 17 protein
contig2436	14.1038	14.2767	23.8165	11.6239	14.7529	15.1382	29.3169	11.7006	GO:0016020	glycosyltransferase family protein 47	AT5G04500.1	glycosyltransferase family protein 47
contig24839	19.2105	22.4181	59.9633	23.8931	20.0162	17.7136	64.3566	28.8054	GO:0005886	uncharacterized protein LOC100278686 [Zea mays]	AT5G09960.1	FUNCTIONS IN: molecular_function unknown; INVOLVED IN: biological_process unknown; LOCATED IN: plasma membrane; EXPRESSED IN: 22 plant structures; EXPRESSED DURING: 13 growth stages; CONTAINS InterPro DOMAIN/s: RPM1-interacting protein 4 defence response (InterPro:IPR008700); BEST Arabidopsis thaliana protein match is: unknown protein (TAIR:AT5G64850.1); Has 30201 Blast hits to 17322 proteins in …
contig24909	24.5511	22.1406	8.83334	4.23393	21.5099	19.3199	13.6352	2.99941	GO:0009653	receptor-like protein kinase herk 1-like	AT3G46290.1	hercules receptor kinase 1
contig25402	4.80951	5.77797	7.89429	3.74534	5.30888	4.89887	8.17099	3.69955	GO:0019538	f-box lrr-repeat protein 12-like	AT3G07550.1	RNI-like superfamily protein
contig25480	11.0454	13.7536	21.7956	5.23779	13.8041	11.259	18.8079	3.27202	GO:0016020	calcium dependent protein kinase 1	AT5G04870.1	calcium dependent protein kinase 1
contig25688	18.5706	26.4583	21.2264	8.28572	20.3339	21.5821	23.396	7.37854	GO:0016020	inactive rhomboid protein 1-like	AT1G63120.1	RHOMBOID-like 2
contig25859	7.72193	9.20966	28.0055	13.632	9.53443	9.1557	30.6965	11.4339			AT3G14460.1	LRR and NB-ARC domains-containing disease resistance protein
contig25884	1.29949	1.51019	7.68215	3.39358	1.26854	2.33988	7.40097	2.46753
contig26001	17.6491	24.0097	5.5182	2.17575	24.0527	19.7427	7.44082	3.44324	GO:0008152	shikimate kinase	AT2G21940.4	shikimate kinase 1
contig26449	2.33382	1.51821	13.7596	5.23049	4.14534	3.57329	17.0296	3.22585	GO:0005737	spermine synthase	AT5G53120.6	spermidine synthase 3
contig26645	11.8669	10.7148	21.366	3.85193	12.3838	15.5876	17.8217	3.10675			AT4G32350.1	Regulator of Vps4 activity in the MVB pathway protein
contig26657	1.67624	1.94769	18.2432	5.03014	2.64088	4.87192	17.5014	4.31279	GO:0003677	dof zinc finger	AT3G47500.1	cycling DOF factor 3
contig2667	5.80686	7.7232	13.8334	6.40304	5.77438	5.54696	13.7055	4.94459	GO:0003824	type i inositol- -trisphosphate 5-phosphatase 1-like	AT1G71710.1	DNAse I-like superfamily protein
contig27033	27.39	46.6336	82.0543	35.4452	58.2919	140.232	129.175	18.5911	GO:0009719	probable -trehalose-phosphate synthase	AT1G60140.1	trehalose phosphate synthase
contig27096	0.206038	0.171052	11.9423	4.27353	0.430725	1.49161	11.6589	2.75541
contig27315	4.40309	7.4536	32.0332	13.1961	7.51268	7.24097	39.6887	11.5538
contig27406	5.10668	7.59568	15.633	6.93197	5.09353	5.1935	18.1615	3.43144	GO:0006950	lysine-specific demethylase 5d-like	AT5G46910.1	Transcription factor jumonji (jmj) family protein / zinc finger (C5HC2 type) family protein
contig27582	26.9162	20.8601	15.5474	6.05682	55.2583	87.2238	16.4649	6.23842
contig27586	2.76591	3.78396	18.7176	7.41767	3.42159	5.65839	20.05	5.31241			AT3G17980.1	Calcium-dependent lipid-binding (CaLB domain) family protein
contig27587	1.93246	7.47571	61.087	22.5341	4.38494	9.3061	73.2979	14.3242			AT1G70810.1	Calcium-dependent lipid-binding (CaLB domain) family protein
contig27730	12.547	10.1619	10.7011	4.50737	13.2651	10.0164	11.3746	4.15144	GO:0016043	formin-like protein 6-like	AT5G67470.1	formin homolog 6
contig27794	3.39012	2.84708	22.2103	10.8999	3.14366	3.39421	15.5379	1.61192			AT3G19540.1	Protein of unknown function (DUF620)
contig2789	9.05543	13.9934	9.3839	4.16478	10.1773	12.416	13.2253	5.52179	GO:0009058	oxysterol-binding protein 4b-like	AT5G57240.1	OSBP(oxysterol binding protein)-related protein 4C
contig27905	1.94877	2.31277	9.26172	3.97194	1.79136	3.01234	9.20805	2.86521	GO:0005488	hypothetical protein SORBIDRAFT_03g025683 [Sorghum bicolor]
contig27954	15.81	15.5255	47.9589	15.9405	21.2035	16.1494	44.7325	11.1441	GO:0004872	probable lrr receptor-like serine threonine-protein kinase at1g56140-like	AT1G16670.1	Protein kinase superfamily protein
contig28104	11.7414	11.6459	24.2536	10.8016	12.0631	11.8337	11.4277	5.68092	GO:0005622	tom1-like protein 2-like	AT5G63640.1	ENTH/VHS/GAT family protein
contig2840	32.4711	32.5859	6.18727	2.22142	27.3409	28.4739	6.54062	1.56544			AT1G47900.1	Plant protein of unknown function (DUF869)
contig28462	2.46533	2.37867	10.5871	2.44324	2.84343	3.03217	8.2028	0.414249	GO:0003700	basic helix-loop-helix domain-containing protein	AT1G05710.2	basic helix-loop-helix (bHLH) DNA-binding superfamily protein
contig28673	4.30745	3.2817	9.55587	4.71269	6.70857	7.64382	7.93623	3.44593
contig28675	12.941	10.3617	15.3549	7.67198	8.29827	11.71	5.41194	2.0598	GO:0005488	phd finger protein at1g33420-like	AT1G33420.1	RING/FYVE/PHD zinc finger superfamily protein
contig28818	14.7488	12.3006	16.4565	2.72417	15.7015	18.0139	16.9208	1.09662
contig29007	11.1444	11.9351	5.92524	2.13561	10.3899	10.7568	5.29614	2.12373	GO:0006810	metal ion binding
contig2918	15.9651	11.6701	14.4597	3.53036	21.7533	20.5925	10.7088	1.56646	GO:0005737	bidirectional sugar transporter sweet2-like	AT3G14770.1	Nodulin MtN3 family protein
contig29295	51.2208	37.2852	33.2897	8.60885	56.1414	67.8108	31.5137	3.23496
contig2951	161.994	48.3373	39.5083	3.21199	106.057	84.3962	5.73759	1.86697	GO:0005975	glycerophosphodiester phosphodiesterase gde1-like isoform 2	AT3G02040.1	senescence-related gene 3
contig29726	5.54864	5.46441	17.797	6.88524	4.54472	4.52547	8.41834	3.49111	GO:0003723	kh domain-containing protein	AT5G56140.1	RNA-binding KH domain-containing protein
contig29774	198.401	183.095	118.005	46.8269	181.227	211.147	94.5358	40.3653
contig29780	34.048	33.5793	15.7642	6.25584	37.2006	31.3432	29.7746	3.83027	GO:0009653	xyloglucan 6-xylosyltransferase	AT4G02500.1	UDP-xylosyltransferase 2
contig29848	12.3204	7.98098	7.12404	3.139	9.5521	7.4169	10.8609	4.76007	GO:0005102	u-box domain-containing protein 6-like	AT1G27910.1	plant U-box 45
contig29885	4.98806	3.99512	6.14258	2.56905	8.13288	13.2081	6.90747	1.22504
contig30081	4.54994	2.70695	10.793	2.06221	4.37966	6.41429	9.83416	3.30684			AT4G23570.3	phosphatase-related
contig30183	23.6522	21.6385	19.7932	8.56654	21.4176	32.7416	17.0307	6.96169	GO:0005737	Os07g0548800 [Oryza sativa Japonica Group]	AT1G61667.1	Protein of unknown function DUF538
contig30456	26.0551	26.4937	35.5613	17.6779	34.124	35.1323	30.2791	13.7663	GO:0007275	serine threonine-protein kinase sepa-like	AT3G13530.1	mitogen-activated protein kinase kinase kinase 7
contig30593	5.45091	5.74453	11.45	5.04516	8.06361	7.27321	9.37752	4.44326	GO:0005739	PREDICTED: uncharacterized protein LOC100822412 [Brachypodium distachyon]	AT1G30755.1	Protein of unknown function (DUF668)
contig30687	16.4159	13.2445	9.71728	4.5782	15.1375	23.0117	12.0441	3.51608			AT2G44130.1	Galactose oxidase/kelch repeat superfamily protein
contig30716	2.79311	2.82662	7.3418	1.01101	2.17414	2.55235	5.42523	1.64555
contig30963	5.17783	9.12115	27.144	3.92096	15.6823	60.4744	24.5954	12.118
contig30964	1.06771	3.09794	9.56895	2.68294	2.42001	30.3093	5.58927	1.92213
contig31107	7.34553	7.25208	27.4428	10.9868	7.01005	7.56479	20.2427	5.40293			AT4G01960.1	unknown protein; BEST Arabidopsis thaliana protein match is: unknown protein (TAIR:AT1G02380.1); Has 67 Blast hits to 67 proteins in 11 species: Archae - 0; Bacteria - 0; Metazoa - 0; Fungi - 0; Plants - 67; Viruses - 0; Other Eukaryotes - 0 (source: NCBI BLink).
contig31179	2.57754	3.32594	11.1846	5.21577	2.96199	3.1968	10.1808	2.6154	GO:0005773	calcium-dependent lipid-binding domain-containing protein	AT5G47710.1	Calcium-dependent lipid-binding (CaLB domain) family protein
contig31363	1.46274	1.16874	14.8138	2.22406	1.17674	3.04129	9.60418	3.4311	GO:0009719	dna binding	AT5G37260.1	Homeodomain-like superfamily protein
contig31527	21.2295	24.7186	46.4548	12.5499	29.9804	24.1643	52.6622	12.5122	GO:0016301	calcium-dependent protein kinase 28-like	AT2G17890.1	calcium-dependent protein kinase 16
contig31561	6.94999	5.004	13.7309	6.1713	5.81519	9.48698	8.15133	1.9289
contig31647	68.3497	58.4389	13.795	5.85363	79.1924	84.6028	12.2444	3.90212	GO:0008150	soluble inorganic pyrophosphatase	AT3G53620.1	pyrophosphorylase 4
contig31879	11.9757	16.5346	12.491	5.33732	14.8947	13.8026	13.5823	5.29194	GO:0004872	probable lrr receptor-like serine threonine-protein kinase at1g56140-like	AT1G16670.1	Protein kinase superfamily protein
contig31936	5.00049	3.44884	26.7211	5.82637	6.30176	4.22158	18.4751	0.999882
contig31972	6.7837	10.005	11.3231	5.56778	6.87629	7.20805	15.5293	5.66021			AT2G32970.2	unknown protein; FUNCTIONS IN: molecular_function unknown; INVOLVED IN: biological_process unknown; LOCATED IN: cellular_component unknown; EXPRESSED IN: 24 plant structures; EXPRESSED DURING: 15 growth stages.
contig3201	108.552	113.783	118.162	50.3644	99.6829	116.664	92.3349	36.6016	GO:0016301	calcium-dependent protein kinase 4-like	AT4G35310.1	calmodulin-domain protein kinase 5
contig32117	1.26804	1.56561	11.3681	5.42523	1.37629	1.61177	10.3121	2.11615
contig32600	12.0953	9.70505	47.9593	15.2953	14.012	11.297	33.9311	7.09178	GO:0004872	probable lrr receptor-like serine threonine-protein kinase at1g56130-like	AT1G16670.1	Protein kinase superfamily protein
contig32842	1.01446	1.40552	17.8825	4.99638	1.58515	1.65788	12.1025	3.17089	GO:0005215	sodium hydrogen exchanger 2-like	AT3G05030.1	sodium hydrogen exchanger 2
contig33065	9.75494	11.0406	9.74522	4.3316	11.4511	8.51101	10.2272	3.08712	GO:0006464	receptor-like protein kinase feronia-like	AT3G51550.1	Malectin/receptor-like protein kinase family protein
contig33143	16.2941	15.4257	7.51146	2.24944	14.261	14.3906	7.62895	0.763386	GO:0005737	fasciclin-like arabinogalactan protein 16-like	AT3G52370.1	FASCICLIN-like arabinogalactan protein 15 precursor
contig33144	11.4522	13.4659	9.19025	3.51805	12.1988	13.2161	11.2068	1.23376	GO:0005623	fasciclin-like arabinogalactan protein 16-like	AT3G52370.1	FASCICLIN-like arabinogalactan protein 15 precursor
contig33240	5.07178	4.08261	12.4115	3.59398	5.31785	3.02102	6.4579	2.71303	GO:0005737	probable lrr receptor-like serine threonine-protein kinase at1g56130-like	AT1G56130.1	Leucine-rich repeat transmembrane protein kinase
contig3325	292.882	290.776	54.8419	17.2626	292.769	322.279	47.733	14.8477	GO:0005829	l-ascorbate peroxidase cytosolic-like	AT1G07890.3	ascorbate peroxidase 1
contig33281	4.44921	5.38898	5.88728	2.75217	4.18626	6.21409	5.69975	1.20673	GO:0005488	u-box domain-containing protein 4-like	AT3G01400.1	ARM repeat superfamily protein
contig3331	18.2157	8.4455	13.1681	3.2092	10.9052	9.27396	5.35625	1.90978	GO:0009987	monogalactosyldiacylglycerol synthase chloroplastic-like	AT2G11810.1	monogalactosyldiacylglycerol synthase type C
contig33445	14.317	19.2237	11.5427	5.16555	15.8106	27.9471	13.6636	4.41915	GO:0019538	skp1-interacting partner 15-like	AT1G76920.1	F-box family protein
contig33498	1.47394	0.809491	16.0659	1.07554	0.694321	2.00421	8.70347	2.58009			AT5G37260.1	Homeodomain-like superfamily protein
contig33863	3.89361	4.07233	8.50187	3.50332	9.69457	24.041	22.9592	10.2585	GO:0019538	dnaj homolog subfamily b member 4-like	AT2G20560.1	DNAJ heat shock family protein
contig34059	12.0346	12.3924	31.8423	15.1914	19.888	13.8451	33.4271	12.363	GO:0003700	choline ethanolamine kinase-like	AT1G74320.1	Protein kinase superfamily protein
contig34172	1.53808	2.36252	7.14569	1.67575	1.71268	4.1356	7.09299	1.10882			AT5G23950.1	Calcium-dependent lipid-binding (CaLB domain) family protein
contig34330	2.90037	2.68808	8.01417	2.66624	2.53533	4.44331	8.2849	0.542286	GO:0005773	dnaj heat shock n-terminal domain-containing protein	AT4G02100.1	Heat shock protein DnaJ with tetratricopeptide repeat
contig34364	32.3091	26.6073	26.6844	8.18133	29.3014	22.466	16.0729	3.95128	GO:0016740	ceramide glucosyltransferase	AT2G19880.2	Nucleotide-diphospho-sugar transferases superfamily protein
contig34882	2.37009	2.5063	8.04531	3.78956	2.4052	2.63552	6.81075	1.47661			AT5G11460.1	Protein of unknown function (DUF581)
contig34886	4.66001	4.06921	24.4386	7.44891	5.9709	17.3419	16.76	1.24642
contig3557	5.419	5.40918	32.8413	11.3373	7.20152	6.58937	37.2825	3.43398	GO:0006464	probable receptor protein kinase tmk1-like	AT2G01820.1	Leucine-rich repeat protein kinase family protein
contig3558	9.5544	8.92316	22.0504	9.29433	8.55532	7.02656	23.045	3.54134	GO:0006464	probable receptor protein kinase tmk1-like	AT1G66150.1	transmembrane kinase 1
contig35632	2.60951	7.54537	19.7444	5.69021	1.98452	2.55956	18.0673	2.77489	GO:0005739	PREDICTED: uncharacterized protein LOC100842789 [Brachypodium distachyon]	AT3G51250.1	Senescence/dehydration-associated protein-related
contig35795	19.964	15.3851	5.77921	2.57036	18.4581	16.6291	5.89843	1.59646	GO:0009987	fatty acid 2-hydroxylase-like	AT2G34770.1	fatty acid hydroxylase 1
contig36062	4.48506	6.66589	5.52265	2.00634	7.82364	7.66436	8.92595	3.69408	GO:0006950	serine threonine-protein kinase at5g01020-like	AT2G05940.1	Protein kinase superfamily protein
contig36083	18.0549	17.9126	23.8017	8.949	16.4667	16.3237	23.9764	6.55986
contig36142	2.02506	2.59452	17.7123	5.72058	2.76731	2.4237	25.3712	9.15117	GO:0005829	cytokinin riboside 5 -monophosphate phosphoribohydrolase log3-like	AT3G53450.1	Putative lysine decarboxylase family protein
contig36554	47.8239	49.8152	29.8777	14.3363	47.317	40.104	23.4029	10.5398	GO:0016020	uncharacterized membrane protein at4g09580-like	AT4G17790.1	SNARE associated Golgi protein family
contig36556	1.85206	2.61846	13.1709	4.19903	2.42232	2.21142	14.6822	2.71661	GO:0005737	glutamate receptor -like	AT2G29120.1	glutamate receptor 2.7
contig36773	3.02255	4.08193	8.87098	1.92204	2.83414	3.48367	8.8279	1.40656
contig36774	3.88881	4.31646	11.1668	2.78559	5.08839	4.0224	14.2918	2.55088			AT1G09980.1	Putative serine esterase family protein
contig36801	27.2175	25.365	16.0691	7.81031	32.2023	25.3728	23.853	11.0401			AT5G35960.1	Protein kinase family protein
contig37115	15.4807	19.2709	25.6966	9.06518	18.6271	17.2456	26.9967	8.41526	GO:0006810	mac perforin domain containing protein	AT1G29690.1	MAC/Perforin domain-containing protein
contig37217	2.79676	2.52293	21.4064	10.2642	2.76779	3.12392	32.8703	11.1353	GO:0003824	quinone-oxidoreductase chloroplastic-like	AT4G13010.1	Oxidoreductase zinc-binding dehydrogenase family protein
contig37248	1.53743	1.94079	15.4146	6.41181	0.7742	0.964442	8.02933	1.18018
contig37486	13.5767	16.345	41.1058	18.6019	16.7816	14.1847	49.0311	16.6037	GO:0005739	PREDICTED: uncharacterized protein LOC100827732 [Brachypodium distachyon]
contig37615	6.29055	7.84725	16.1048	7.26257	8.8516	13.0407	27.5439	11.867			AT1G16210.1	unknown protein; CONTAINS InterPro DOMAIN/s: Protein of unknown function DUF1014 (InterPro:IPR010422); Has 16107 Blast hits to 8386 proteins in 1107 species: Archae - 26; Bacteria - 3370; Metazoa - 4013; Fungi - 1516; Plants - 526; Viruses - 120; Other Eukaryotes - 6536 (source: NCBI BLink).
contig37691	18.2605	19.9662	45.9317	19.5489	21.2641	21.562	51.5863	13.9703	GO:0005737	calcium-dependent protein kinase 32-like	AT2G41860.1	calcium-dependent protein kinase 14
contig37692	16.9105	15.6409	39.8509	15.4133	16.0179	15.3432	37.7646	8.58155	GO:0005737	calcium-dependent protein kinase 14	AT2G41860.1	calcium-dependent protein kinase 14
contig3783	23.907	22.9355	26.7139	12.6362	24.5272	19.9721	26.0098	10.025			AT2G25800.1	Protein of unknown function (DUF810)
contig3787	60.9084	54.8532	69.2801	29.94	62.1411	89.4449	70.0657	13.9418
contig38251	5.38426	4.60867	5.15315	1.39098	5.66826	4.39666	7.29442	1.3025		probable xyloglucan glycosyltransferase 12-like	AT4G07960.1	Cellulose-synthase-like C12
contig38533	7.13996	7.1479	12.6073	5.04662	7.93836	12.4271	17.1527	5.80853	GO:0016301	calcium-dependent protein kinase 28-like	AT2G17890.1	calcium-dependent protein kinase 16
contig38796	40.3882	25.762	33.1001	12.1763	31.8074	43.8563	25.3247	1.21888	GO:0006950	peroxidase 24-like
contig38937	4.40908	6.44697	24.3052	10.8106	5.14378	5.40798	19.6815	4.93239	GO:0009653	receptor-like protein kinase herk 1-like	AT3G46290.1	hercules receptor kinase 1
contig39133	1.02961	2.10733	5.58734	2.40549	1.36191	2.03298	6.90439	2.03857
contig39137	3.92267	3.45687	10.6007	5.12803	5.85821	7.1771	18.9877	5.74172			AT5G15740.1	O-fucosyltransferase family protein
contig39182	5.74478	3.17287	57.4455	23.1636	4.38958	23.9761	28.341	3.66083	GO:0005739	chaperone protein dnaj chloroplastic-like	AT2G17880.1	Chaperone DnaJ-domain superfamily protein
contig39776	2.63265	3.76531	7.07192	3.238	2.85008	4.25403	7.60055	1.07103
contig39978	16.5899	18.649	32.3527	11.5362	19.7216	19.6384	30.161	6.75647	GO:0009791	calcium-activated outward-rectifying potassium channel 1	AT5G55630.1	Outward rectifying potassium channel protein
contig40129	4.96733	3.22421	6.78939	1.48331	6.06385	12.4609	5.46721	0.55608	GO:0009605	f-box protein pp2-a13-like	AT3G61060.2	phloem protein 2-A13
contig40283	8.98637	11.5704	29.2746	4.76578	8.27542	14.1349	24.6279	1.21871	GO:0016740	caffeoyl- o-methyltransferase-like	AT4G34050.1	S-adenosyl-L-methionine-dependent methyltransferases superfamily protein
contig40431	15.2629	12.7558	6.64965	3.2801	49.7859	79.1704	22.4804	8.28344	GO:0003824	heat shock	AT3G12580.1	heat shock protein 70
contig40691	1.43579	1.28333	16.5387	7.88307	1.1825	2.0824	14.5998	2.85877	GO:0016787	probable beta-d-xylosidase 7-like	AT1G78060.1	Glycosyl hydrolase family protein
contig4072	8.13275	8.50751	9.79051	2.74682	9.49476	10.3261	8.59816	1.20998	GO:0016740	probable -trehalose-phosphate synthase	AT1G68020.2	UDP-Glycosyltransferase / trehalose-phosphatase family protein
contig40957	4.83603	5.50366	6.39863	2.82987	4.02854	4.46848	6.71922	2.49783
contig41007	0.434353	0.653338	7.09214	1.25079	0.415714	1.09761	6.5252	0.382776	GO:0016787	probable xyloglucan endotransglucosylase hydrolase protein 30-like	AT1G14720.1	xyloglucan endotransglucosylase/hydrolase 28
contig41033	12.983	9.50487	264.237	71.0433	42.3717	48.6276	254.687	116.572	GO:0003824	heat shock cognate 70 kda	AT1G56410.1	heat shock protein 70 (Hsp 70) family protein
contig41094	6.45658	8.10097	8.89534	3.78892	9.49097	8.1708	9.76366	4.59431	GO:0005515	chaperone protein dnaj-like protein	AT2G38000.1	chaperone protein dnaJ-related
contig41350	21.0592	20.8507	62.4162	13.5026	18.7417	20.4268	37.0404	5.38175	GO:0004872	probable serine threonine-protein kinase at1g01540-like	AT4G01330.2	Protein kinase superfamily protein
contig41396	2.42867	4.56683	7.89231	0.886406	4.79169	9.45156	11.3372	0.598388
contig41717	3.8117	2.74192	16.4895	5.78	5.49632	8.78909	23.3324	10.2515	GO:0003700	heat stress transcription factor a-6b-like	AT3G22830.1	heat shock transcription factor A6B
contig41744	1.55092	2.57254	52.7495	17.3886	1.69029	7.95139	57.0115	7.18793
contig41906	2.66157	4.07359	5.52773	2.5002	2.47728	3.39401	7.05034	1.90182	GO:0005488	u-box domain-containing protein 4-like	AT4G16490.1	ARM repeat superfamily protein
contig42230	11.7767	19.4431	10.3933	3.6525	23.0556	23.4229	8.6554	2.47097	GO:0003677	common plant regulatory factor 1-like	AT2G46270.1	G-box binding factor 3
contig42233	15.2306	10.2788	794.591	397.02	22.2679	11.3324	587.014	211.576		1-aminocyclopropane-1-carboxylate oxidase-like	AT1G77330.1	2-oxoglutarate (2OG) and Fe(II)-dependent oxygenase superfamily protein
contig42336	73.766	61.043	69.487	18.1553	58.1896	55.7591	38.1878	17.8663		probable lrr receptor-like serine threonine-protein kinase at1g56130-like	AT1G56145.2	Leucine-rich repeat transmembrane protein kinase
contig42337	11.0912	11.8377	11.8352	3.60872	10.1837	11.1942	7.59774	2.8986	GO:0005737	probable lrr receptor-like serine threonine-protein kinase at1g56130-like	AT1G56140.1	Leucine-rich repeat transmembrane protein kinase
contig4248	12.6004	13.1102	67.3105	32.0902	17.419	15.8455	57.1771	23.4516			AT4G29950.1	Ypt/Rab-GAP domain of gyp1p superfamily protein
contig42647	20.5565	13.1159	177.336	59.6355	30.3486	24.1404	100.649	34.8166	GO:0016787	probable xyloglucan endotransglucosylase hydrolase protein 23-like	AT2G18800.1	xyloglucan endotransglucosylase/hydrolase 21
contig42676	6.54388	7.42146	7.79741	3.58376	13.1051	12.1506	13.8468	5.67716	GO:0016020	magnesium transporter nipa2-like	AT2G21120.1	Protein of unknown function (DUF803)
contig42786	9.86761	14.9765	11.0054	4.89657	12.5864	22.8747	8.15014	2.37853	GO:0005515	ethylene-responsive transcription factor 1a-like	AT4G17500.1	ethylene responsive element binding factor 1
contig4283	10.1583	13.0263	11.8992	5.13697	8.61134	9.69231	16.5349	5.56499	GO:0003700	wrky transcription factor 21	AT2G30590.1	WRKY DNA-binding protein 21
contig43138	28.346	34.2268	30.6628	12.4105	33.9754	48.8274	42.7234	16.3474
contig43177	9.98136	5.68123	28.9288	14.0515	14.0426	29.1992	18.9924	6.20595			AT1G80180.1	unknown protein; FUNCTIONS IN: molecular_function unknown; INVOLVED IN: biological_process unknown; LOCATED IN: plasma membrane; EXPRESSED IN: 21 plant structures; EXPRESSED DURING: 10 growth stages; BEST Arabidopsis thaliana protein match is: unknown protein (TAIR:AT1G15400.3); Has 30201 Blast hits to 17322 proteins in 780 species: Archae - 12; Bacteria - 1396; Metazoa - 17338; Fungi - 3422; Pla…
contig43204	7.82994	9.78273	22.12	10.8482	10.2145	15.4303	34.0933	6.53309	GO:0009605	f-box protein pp2-a13-like	AT3G61060.2	phloem protein 2-A13
contig4385	31.3664	34.8354	20.5689	7.94479	31.9511	32.658	27.9884	5.01242	GO:0016740	3-ketoacyl- synthase 11-like	AT2G26640.1	3-ketoacyl-CoA synthase 11
contig43952	4.53891	17.4958	13.2498	4.32213	5.41604	25.617	20.5718	1.61062		protein	AT3G55840.1	Hs1pro-1 protein
contig43979	3.57399	4.21559	41.8761	5.67155	8.58155	9.51818	31.2689	4.35106	GO:0016301	mps one binder kinase activator-like 1-like	AT5G45550.1	Mob1/phocein family protein
contig4434	8.3678	17.0305	20.8417	5.96497	13.5767	13.6047	23.6187	6.20155
contig4441	41.1207	31.6536	23.8005	9.02589	38.4684	49.2168	18.6335	5.15269
contig44717	6.51619	9.55919	13.2918	2.1752	11.4453	4.70666	11.9934	3.35189	GO:0008150	protein tify 10a-like	AT1G74950.1	TIFY domain/Divergent CCT motif family protein
contig44867	3.5436	5.62513	5.71413	1.9166	3.16435	3.53752	7.16366	1.69488
contig45257	135.094	103.273	137.46	59.6393	123.248	166.248	148.97	33.641
contig45554	1.4841	0.966775	12.1225	4.534	0.962369	2.96042	18.2522	1.22874	GO:0016787	probable xyloglucan endotransglucosylase hydrolase protein 23	AT4G25810.1	xyloglucan endotransglycosylase 6
contig45632	12.7849	16.9675	9.33962	2.5691	13.3663	14.6908	8.9163	2.88819			AT1G34630.1	BEST Arabidopsis thaliana protein match is: Mitochondrial import inner membrane translocase subunit Tim17/Tim22/Tim23 family protein (TAIR:AT5G51150.1); Has 323 Blast hits to 315 proteins in 124 species: Archae - 0; Bacteria - 0; Metazoa - 95; Fungi - 110; Plants - 73; Viruses - 0; Other Eukaryotes - 45 (source: NCBI BLink).
contig46039	0.804266	1.39578	11.4365	1.31673	1.91182	18.2725	9.93104	1.96794			AT4G11660.1	winged-helix DNA-binding transcription factor family protein
contig4606	2.29073	4.13694	6.86367	2.34939	2.59211	2.98717	8.46931	1.6814
contig46076	7.67564	7.42744	7.31064	2.00903	7.75661	7.69477	11.1232	1.63736	GO:0005488	probable xyloglucan glycosyltransferase 12-like	AT4G07960.1	Cellulose-synthase-like C12
contig46170	42.0654	47.1911	48.0725	19.2679	39.3406	42.1384	49.6529	15.9698			AT2G20010.2	Protein of unknown function (DUF810)
contig46173	0.827246	0.509333	17.7604	4.79628	3.87481	2.58393	16.4552	4.45234	GO:0016787	probable xyloglucan endotransglucosylase hydrolase protein 23-like	AT5G57560.1	Xyloglucan endotransglucosylase/hydrolase family protein
contig4623	406.568	147.768	95.3509	9.26583	271.998	259.16	16.8546	8.08343	GO:0005975	glycerophosphodiester phosphodiesterase gde1-like isoform 2	AT5G41080.1	PLC-like phosphodiesterases superfamily protein
contig46278	13.5642	11.5001	86.5413	39.3726	19.4488	27.3232	99.2165	18.2115			AT2G24100.1	unknown protein; BEST Arabidopsis thaliana protein match is: unknown protein (TAIR:AT4G30780.1); Has 101 Blast hits to 101 proteins in 16 species: Archae - 0; Bacteria - 0; Metazoa - 0; Fungi - 0; Plants - 95; Viruses - 0; Other Eukaryotes - 6 (source: NCBI BLink).
contig46399	17.8735	2.9199	17.1412	5.33274	5.28164	1.03946	11.8837	4.15674	GO:0005488	purple acid phosphatase 15-like	AT3G07130.1	purple acid phosphatase 15
contig46450	3.6259	4.26572	11.8173	5.60967	2.20961	6.68522	6.71922	1.90237	GO:0005737	gpi-anchored protein lorelei-like isoform 1	AT5G56170.1	LORELEI-LIKE-GPI-ANCHORED PROTEIN 1
contig46537	5.63308	6.21701	23.9658	10.4614	6.95246	9.88585	29.1514	3.91374
contig46825	12.1408	8.55832	42.1081	16.4245	16.5912	21.8964	51.4255	20.6934
contig470	40.9634	43.2455	54.5453	20.063	44.5194	40.3998	60.4053	10.2219	GO:0006464	receptor-like protein kinase anxur1-like	AT3G51550.1	Malectin/receptor-like protein kinase family protein
contig47329	9.50806	7.989	9.02213	3.41995	18.5502	7.04318	11.8771	2.8828	GO:0006950	peroxidase 2-like	AT1G05260.1	Peroxidase superfamily protein
contig47518	1.14198	1.35991	17.2394	7.68481	1.41458	1.90267	15.0284	4.58693
contig47621	76.9648	56.0787	23.984	9.71109	65.0416	62.6109	27.3703	7.41941
contig47721	0.270777	0.414041	14.7328	0.261692	0.643752	3.22883	22.4766	0.643329	GO:0005488	e3 ubiquitin-protein ligase ring1-like	AT3G19950.1	RING/U-box superfamily protein
contig47771	4.26711	7.37296	16.5209	5.12591	7.0006	13.8597	22.7197	7.19939
contig47971	10.5246	9.05811	11.2741	5.12269	13.7873	37.9278	13.3656	6.67684	GO:0005634	pppde peptidase domain-containing protein	AT3G07090.1	PPPDE putative thiol peptidase family protein
contig48139	0.0816284	0.025334	23.9056	10.0796	0.213269	0.398628	22.3494	10.1548
contig48693	1.35128	1.31203	10.6301	4.53611	1.21422	1.19256	5.43782	1.61268
contig48696	6.38199	6.31401	77.4545	19.972	22.2404	107.937	80.1004	3.5674
contig49130	13.31	15.1784	8.76073	4.24022	13.9044	13.1276	5.99545	2.84643	GO:0005488	uncharacterized glycosyltransferase ago61-like	AT3G18170.1	Glycosyltransferase family 61 protein
contig49147	17.2784	17.0335	16.4628	5.76859	15.5021	22.9154	12.4381	5.73199
contig49337	2.72973	2.09535	6.60472	2.55529	2.9025	3.71004	5.63863	1.52711
contig49339	5.36927	10.2217	7.47396	3.44184	8.37257	10.6282	22.5807	6.91858
contig49506	4.3174	4.23525	15.9465	2.5081	14.7325	69.2574	16.3299	2.36473
contig50173	7.22599	9.72726	17.6289	7.21924	16.2106	28.7848	44.6181	5.24828	GO:0009605
contig50498	22.3983	26.1541	39.5328	16.4318	25.866	33.2253	47.371	11.6022
contig50727	20.0042	25.9634	30.1861	10.1234	29.2172	31.2291	36.3236	7.72236
contig50895	8.33279	13.4619	6.54798	1.91056	11.2084	10.3361	6.30044	1.68999	GO:0016740	nucleotide-diphospho-sugar transferase domain-containing protein	AT4G16600.1	Nucleotide-diphospho-sugar transferases superfamily protein
contig5108	73.1083	70.5656	56.4277	10.4054	70.696	65.1114	46.0252	8.4238	GO:0009653	probable glycerophosphoryl diester phosphodiesterase 2-like	AT4G26690.1	PLC-like phosphodiesterase family protein
contig51141	110.575	135.049	211.045	50.9398	122.031	105.592	190.452	30.2923	GO:0016301	calcium-dependent protein kinase 2-like	AT5G04870.1	calcium dependent protein kinase 1
contig512	56.0477	101.478	15.1532	3.8901	65.0129	86.8427	12.6251	2.57718	GO:0016787	xylanase inhibitor protein 1-like	AT5G24090.1	chitinase A
contig51204	3.35753	2.52365	16.5227	4.58397	3.40742	8.70786	6.79575	0.569814
contig5122	12.2144	13.6883	203.145	46.3406	44.3818	77.4134	233.379	107.193	GO:0000166	heat shock cognate 70 kda	AT3G12580.1	heat shock protein 70
contig51373	9.95995	10.9692	16.7653	3.35967	10.2288	11.9314	16.2043	3.97221	GO:0005515	calmodulin-binding heat-shock	AT5G37710.1	alpha/beta-Hydrolases superfamily protein
contig51460	5.21677	7.31312	17.8046	8.6737	6.30679	7.87835	16.1416	5.14728	GO:0016301	calcium-dependent protein kinase 32-like	AT5G12480.1	calmodulin-domain protein kinase 7
contig51475	0.228826	1.20795	80.7464	26.0887	1.26843	5.00598	63.5837	10.9325			AT4G35770.1	Rhodanese/Cell cycle control phosphatase superfamily protein
contig51720	8.36906	11.4391	10.2774	4.90485	9.2376	8.2197	11.8501	4.65694			AT1G78280.1	transferases transferring glycosyl groups
contig51811	4.4315	2.93861	26.0948	5.59291	5.54088	3.88498	19.0937	1.56022	GO:0005634	transcription factor bhlh113-like	AT1G27660.1	basic helix-loop-helix (bHLH) DNA-binding superfamily protein
contig52164	20.3344	24.4386	53.1935	9.88517	22.7692	17.6756	44.3699	5.21893	GO:0016020	calcium-dependent protein	AT5G04870.1	calcium dependent protein kinase 1
contig52351	7.63342	12.1935	12.2673	4.16395	8.99528	8.94232	15.4331	4.04261
contig52429	0.180747	0.354126	43.1144	19.4962	0.42564	2.10711	38.8834	8.96066	GO:0009536	chaperone protein dnaj chloroplastic-like	AT1G80920.1	Chaperone DnaJ-domain superfamily protein
contig52747	10.3226	10.2007	28.6414	4.67324	13.7063	9.27933	24.8871	3.34909
contig53328	4.56634	5.59998	12.915	6.21883	3.85989	3.84031	19.282	8.27662
contig53462	7.30807	10.3446	17.1346	7.66365	8.65529	8.85157	19.6719	5.83405
contig5353	8.1658	11.8306	14.8277	7.16092	9.42978	7.50937	18.1599	6.92675	GO:0005623	probable protein phosphatase 2c 27-like	AT3G51470.1	Protein phosphatase 2C family protein
contig53555	4.03696	4.99065	13.7666	6.67568	2.25907	2.73243	7.41844	3.15786			AT5G02320.1	myb domain protein 3r-5
contig53706	19.6143	24.7387	21.9287	7.24209	16.5199	20.6193	15.3412	5.91859
contig53898	2.07334	11.0576	9.40568	2.94024	1.81135	1.88717	8.37838	0.643721			AT4G10270.1	Wound-responsive family protein
contig53942	6.17289	7.43809	8.51465	3.7462	9.67872	9.01936	7.38384	3.13123			AT3G12150.1	unknown protein; CONTAINS InterPro DOMAIN/s: Protein of unknown function DUF2048 (InterPro:IPR019149); Has 421 Blast hits to 334 proteins in 155 species: Archae - 2; Bacteria - 147; Metazoa - 215; Fungi - 0; Plants - 43; Viruses - 0; Other Eukaryotes - 14 (source: NCBI BLink).
contig53965	5.56695	5.91482	19.7368	3.56352	6.40925	4.65976	18.0027	1.1871
contig54091	2.26193	4.17225	5.80178	1.89881	4.83466	5.09686	16.4174	0.377232	GO:0006350	ethylene-responsive transcription factor erf019-like
contig54161	25.5443	29.8408	21.1189	10.148	28.6621	29.5174	27.1017	11.7569	GO:0003824	transcription factor myc4-like	AT4G17880.1	Basic helix-loop-helix (bHLH) DNA-binding family protein
contig54617	6.42739	10.5194	15.7086	7.29155	9.78256	7.16375	20.4386	5.2332			AT2G19710.1	Regulator of Vps4 activity in the MVB pathway protein
contig54799	13.0941	12.9458	19.9129	9.65649	12.7223	15.3398	18.5634	8.44717	GO:0005488	mitochondrial thiamine pyrophosphate carrier-like	AT5G48970.1	Mitochondrial substrate carrier family protein
contig54817	11.156	6.96123	6.27968	1.06287	12.3798	14.5104	6.15552	2.06428
contig55118	1.09645	0.710423	33.3749	16.0453	1.06466	0.935255	43.014	7.48788	GO:0000166	cdgsh iron-sulfur domain-containing protein 2-like	AT5G51720.1	2 iron 2 sulfur cluster binding
contig5602	33.6225	33.4355	88.2684	31.4094	34.5924	40.1837	109.188	26.6206	GO:0000166	serine threonine-protein kinase sapk2	AT1G78290.2	Protein kinase superfamily protein
contig56209	3.31035	4.61068	6.17169	1.79989	3.21703	2.79718	6.4101	1.48377
contig56240	36.4224	33.067	62.0288	25.9652	27.4842	39.5578	73.3736	19.0512	GO:0009056	PREDICTED: uncharacterized protein LOC100841206 [Brachypodium distachyon]	AT5G37710.1	alpha/beta-Hydrolases superfamily protein
contig5678	40.2446	31.7003	22.3225	7.82685	33.3102	36.4209	18.3274	7.57706	GO:0009628	auxin transporter-like protein 2-like	AT2G38120.1	Transmembrane amino acid transporter family protein
contig57003	30.3466	27.7165	19.2685	9.38176	29.9317	25.8349	18.4345	6.9782	GO:0005829	probable inactive receptor kinase at5g10020-like	AT5G10020.1	Leucine-rich receptor-like protein kinase family protein
contig57725	3.95317	9.00205	19.9573	8.65814	4.85593	6.54478	34.9221	5.76055	GO:0006464	probable receptor-like protein kinase at5g47070-like	AT2G28940.2	Protein kinase superfamily protein
contig58199	1.47057	1.72917	10.3103	4.46645	1.34167	1.59079	12.6676	4.58561
contig5825	15.4718	12.8776	44.4326	19.1114	18.9253	30.11	44.6052	5.55788	GO:0009605	nudix hydrolase 8-like	AT5G47240.1	nudix hydrolase homolog 8
contig5829	21.2874	19.2397	23.7886	9.99738	23.5821	27.6524	19.0176	7.06463	GO:0016020		AT5G05140.1	Transcription elongation factor (TFIIS) family protein
contig58442	5.95271	4.73216	6.40028	1.96233	6.50723	4.32525	5.33637	2.09587	GO:0005730	formin-like protein 6-like	AT5G67470.1	formin homolog 6
contig58747	14.7395	9.44627	7.67212	3.1074	10.1883	7.71713	8.84904	2.94283	GO:0005102	u-box domain-containing protein 6-like	AT1G27910.1	plant U-box 45
contig58765	0.327129	0.142627	8.46408	2.98253	0.600934	2.77573	8.08766	3.3701	GO:0005739	chaperone protein dnaj chloroplastic-like	AT2G17880.1	Chaperone DnaJ-domain superfamily protein
contig59057	4.55593	4.5296	8.97915	3.86508	3.78994	3.89954	9.58637	3.09051
contig59165	11.2697	4.05041	17.3401	3.49524	5.33062	3.12839	6.1731	2.47448	GO:0005488	inositol hexakisphosphate and diphosphoinositol-pentakisphosphate kinase 1-like	AT5G15070.2	Phosphoglycerate mutase-like family protein
contig59297	5.27757	8.11667	8.54619	1.74645	7.21839	6.15644	10.9496	1.40416
contig59339	13.9889	7.84	11.0612	5.52027	21.8999	20.4134	8.52609	3.10299	GO:0005215	4-hydroxyphenylacetaldehyde oxime monooxygenase-like	AT3G26300.1	cytochrome P450 family 71 subfamily B polypeptide 34
contig59369	2.57901	2.16192	21.2124	8.34282	4.82678	12.7339	29.8978	6.04694	GO:0009536	chaperone protein 1-like	AT1G74310.1	heat shock protein 101
contig59405	8.52041	10.4436	8.5842	3.38016	6.38933	8.83032	8.24345	2.56596
contig59485	1.28886	1.11834	14.9796	2.85334	1.93988	3.86658	17.0191	3.29508	GO:0003700	heat shock factor protein hsf30	AT2G26150.1	heat shock transcription factor A2
contig59494	15.3755	14.32	30.4004	13.6543	13.7396	28.3326	28.8568	8.92616			AT4G15800.1	ralf-like 33
contig60438	5.25775	3.80918	6.49334	2.61739	6.16025	5.2211	6.36175	2.9665	GO:0005622	transmembrane protein 53-like	AT3G19970.1	alpha/beta-Hydrolases superfamily protein
contig60559	15.85	10.7393	12.375	4.28445	10.1901	37.6351	12.2785	2.57421	GO:0005739	btb poz and taz domain-containing protein 2-like	AT5G63160.1	BTB and TAZ domain protein 1
contig606	15.2323	18.6401	21.3224	10.4667	17.3038	22.1491	24.0947	10.6038	GO:0003824	respiratory burst oxidase homolog protein c-like isoform 2	AT5G51060.1	NADPH/respiratory burst oxidase protein D
contig60771	16.2902	13.57	26.1487	12.2541	7.43696	4.18645	7.51704	2.75738	GO:0003700	lysine-specific demethylase 8-like	AT3G20810.2	2-oxoglutarate (2OG) and Fe(II)-dependent oxygenase superfamily protein
contig60812	14.7151	16.4113	16.5096	8.0446	14.509	21.4123	13.4066	6.6184
contig6092	20.8472	13.8948	16.0167	5.86127	16.1504	23.7016	11.9061	0.794562	GO:0006950	peroxidase 24-like	AT2G39040.1	Peroxidase superfamily protein
contig6116	6.86383	15.6281	13.473	4.76136	9.58599	9.07395	18.9455	5.81412
contig61388	2.91382	5.43712	16.9172	3.00851	6.17896	38.4713	15.0951	4.82232	GO:0003677	heat stress transcription factor b-2a-like	AT4G11660.1	winged-helix DNA-binding transcription factor family protein
contig61463	1.38206	0.878146	16.0628	8.02232	1.01231	2.02217	11.4042	5.48468
contig61717	0.0176233	0.320376	112.642	45.9636	0	1.07757	91.3129	8.22431
contig61921	508.765	85.4213	37.1124	5.51353	183.336	56.0267	21.7807	3.14566
contig61988	6.44937	8.84734	14.6953	4.48279	6.4304	6.84518	16.4658	3.90817
contig62279	0.169931	0.35103	23.1905	10.4147	1.20173	2.30423	6.28385	1.08456	GO:0005739	chaperone protein dnaj chloroplastic-like	AT3G13310.1	Chaperone DnaJ-domain superfamily protein
contig62548	0.770658	3.32247	11.0536	2.64505	0.96043	1.48764	10.7837	1.41009	GO:0006950	erd7 protein	AT2G17840.1	Senescence/dehydration-associated protein-related
contig6255	12.3183	16.7909	34.5585	16.0741	14.5815	20.3706	39.7798	14.9964
contig62833	4.08098	5.32597	19.0524	9.3289	3.83969	6.4565	17.4413	5.61476	GO:0005773	calcium-dependent lipid-binding domain-containing protein	AT5G47710.1	Calcium-dependent lipid-binding (CaLB domain) family protein
contig63235	1.21889	0.886068	10.4629	2.14834	1.82081	9.06673	8.21039	0.218852			AT4G27470.1	RING membrane-anchor 3
contig6334	2.52247	3.33567	7.64486	3.68333	10.2793	10.6136	31.3994	10.5957	GO:0016043	snap25 homologous protein snap33-like	AT5G61210.1	soluble N-ethylmaleimide-sensitive factor adaptor protein 33
contig63382	10.6747	15.7309	23.3488	11.4582	14.7504	14.841	32.8498	9.76101			AT2G19710.1	Regulator of Vps4 activity in the MVB pathway protein
contig63492	7.33227	8.15818	24.8767	12.3476	10.0738	7.28481	30.0548	9.96425
contig63689	4.72306	2.98062	13.7095	4.79214	4.42194	9.04577	6.6956	1.89623	GO:0009536	u-box domain-containing protein
contig63799	13.6187	14.0205	6.19881	2.38371	25.0263	35.4333	8.80673	1.43585
contig63871	1.69985	1.11117	5.92789	2.3153	2.15991	4.51821	5.63002	1.71746
contig64442	9.32817	3.02223	10.8677	4.81904	4.53186	2.03139	6.27231	2.52308	GO:0016020	hydrolase protein serine threonine phosphatase	AT4G23000.1	Calcineurin-like metallo-phosphoesterase superfamily protein
contig6467	8.09181	8.63801	9.94689	4.71932	9.28431	9.96516	7.67176	2.50168	GO:0000166	triacylglycerol lipase sdp1-like	AT5G04040.1	Patatin-like phospholipase family protein
contig64713	5.90395	8.88762	16.88	7.06374	5.27577	5.6941	26.1099	5.07774
contig64749	4.20488	8.72997	17.284	8.16021	4.90962	5.65623	15.3772	5.15055
contig65579	0.076221	0.102572	10.8434	4.81906	0.433214	1.15162	29.5528	2.50363			AT3G45070.1	P-loop containing nucleoside triphosphate hydrolases superfamily protein
contig6571	23.9202	28.1579	39.7088	13.1317	33.9677	27.5453	47.1647	17.6708	GO:0016301	calcium-dependent protein kinase 28-like	AT2G17890.1	calcium-dependent protein kinase 16
contig66101	0.537321	1.41248	7.67859	3.80284	0.581451	1.634	11.3955	0.553811
contig66167	5.43741	4.46419	17.949	8.13942	4.52996	8.3218	6.58039	2.94057
contig6630	40.0433	35.0272	36.7853	15.3403	45.763	84.5608	23.5288	6.17231	GO:0005737	#NAME?	AT1G68020.2	UDP-Glycosyltransferase / trehalose-phosphatase family protein
contig66334	6.812	5.8396	14.9552	4.9229	7.21265	6.26439	15.5443	1.57792	GO:0006464	receptor-like protein kinase feronia-like	AT3G51550.1	Malectin/receptor-like protein kinase family protein
contig66444	2.16704	1.92596	23.5795	7.24933	3.00724	9.70679	18.2912	4.39965
contig66677	2.67984	4.54818	12.9372	5.10438	2.67222	3.47676	8.77932	2.56069	GO:0009653	receptor-like protein kinase herk 1-like	AT3G46290.1	hercules receptor kinase 1
contig66875	5.67187	5.69918	31.9612	11.8791	5.31945	5.98644	34.1064	11.9924	GO:0006810	PREDICTED: uncharacterized protein LOC100845274 [Brachypodium distachyon]	AT5G05365.1	Heavy metal transport/detoxification superfamily protein
contig67018	74.5079	84.664	44.258	21.4217	82.1929	114.049	43.9619	19.4166
contig6735	2.92145	3.53295	28.3703	1.23704	9.56	53.733	37.9696	11.0938	GO:0003700	heat shock factor protein hsf30	AT3G22830.1	heat shock transcription factor A6B
contig67978	2.84296	3.53119	15.138	6.98737	3.16165	3.09038	13.9136	4.4199	GO:0006950	protein	AT2G30350.2	Excinuclease ABC C subunit N-terminal
contig68676	0.982402	0.90913	37.2931	16.2014	2.08998	9.04544	40.2233	6.51831
contig6910	17.1315	22.9697	36.7564	16.8902	22.149	21.7906	36.2666	13.8091	GO:0003700	nac domain ipr003441	AT5G17260.1	NAC domain containing protein 86
contig6911	26.4469	35.9668	51.0568	23.3056	32.969	33.8321	52.4308	19.6471
contig69538	2.01768	3.4667	23.7329	4.28627	1.83238	3.988	21.9867	0.329069	GO:0016740	probable xyloglucan endotransglucosylase hydrolase protein 30-like	AT1G32170.1	xyloglucan endotransglucosylase/hydrolase 30
contig6954	11.3404	11.0081	11.9186	5.77728	18.9063	31.893	7.64197	2.46805			AT5G21940.1	unknown protein; BEST Arabidopsis thaliana protein match is: unknown protein (TAIR:AT3G43850.1); Has 30201 Blast hits to 17322 proteins in 780 species: Archae - 12; Bacteria - 1396; Metazoa - 17338; Fungi - 3422; Plants - 5037; Viruses - 0; Other Eukaryotes - 2996 (source: NCBI BLink).
contig69648	49.9983	47.8862	7.39428	2.7187	59.2153	40.3649	6.43384	2.21044	GO:0006950	peroxidase 2-like	AT5G66390.1	Peroxidase superfamily protein
contig6980	16.1939	23.4004	50.5969	22.3892	34.7874	62.4456	90.6111	13.45	GO:0006139	probable -trehalose-phosphate synthase	AT2G18700.1	trehalose phosphatase/synthase 11
contig70682	28.8125	26.1109	70.6689	23.8675	31.0005	34.947	58.0644	12.7799
contig70723	2.52737	4.55218	71.4857	18.1775	2.63081	3.46913	47.0292	7.7551	GO:0006810	sodium hydrogen exchanger 2-like	AT5G27150.1	Na+/H+ exchanger 1
contig70755	4.44684	4.48187	5.97154	2.57078	2.88992	2.44009	5.04633	1.71834			AT5G25480.1	DNA methyltransferase-2
contig7092	31.1818	40.4084	59.5949	17.4208	33.7997	31.5686	56.5556	7.57816
contig71364	0.249602	0.291521	9.34096	3.67195	0.788892	0.651136	8.12505	2.17413
contig71569	0.095283	0.67808	46.8345	23.1026	0.252741	3.58152	30.4291	5.30187			AT5G66040.1	sulfurtransferase protein 16
contig71959	3.93799	3.6329	12.1688	3.38975	4.60391	3.86102	13.2254	1.42822
contig72267	0.472306	0	8.16926	2.7962	0.327848	0	7.76313	2.72619	GO:0007275	protein transparent testa 12-like	AT4G00350.1	MATE efflux family protein
contig72457	4.01599	6.30295	6.53997	2.62508	5.86621	3.96539	7.02332	3.47859	GO:0003677	transcription factor bhlh92-like	AT5G43650.1	basic helix-loop-helix (bHLH) DNA-binding superfamily protein
contig7264	16.7175	11.8396	5.30506	0.408763	14.923	11.8454	6.78699	0.133778	GO:0005515	tpr repeat-containing thioredoxin ttl1-like	AT1G53300.1	tetratricopetide-repeat thioredoxin-like 1
contig7275	16.663	19.1974	26.0869	11.8415	18.3779	15.1318	28.9122	10.4261	GO:0006950	pto-interacting protein 1-like	AT2G47060.4	Protein kinase superfamily protein
contig72754	4.00484	5.94049	5.37053	1.96163	3.61292	6.17564	6.18225	0.983585	GO:0016787	inactive rhomboid protein 1-like	AT1G63120.1	RHOMBOID-like 2
contig7276	23.7833	28.8078	39.453	17.2902	28.0116	22.7704	40.4147	16.7145	GO:0006950	pto-interacting protein 1-like	AT2G47060.4	Protein kinase superfamily protein
contig73017	1.2732	1.8593	20.7418	9.14903	1.86785	2.38133	20.3404	8.69401	GO:0016020	vacuolar cation proton exchanger 1a-like
contig73507	3.34104	4.5569	6.20226	2.89801	2.73337	3.87178	8.2209	1.35465	GO:0006810	multidrug and toxin extrusion protein 1-like	AT1G58340.1	MATE efflux family protein
contig73580	0.426912	0.423498	20.3065	2.3065	0.63827	0.441649	41.8966	2.08815
contig74386	1.28165	0.959328	7.3799	3.16896	1.57071	1.56259	11.3004	2.10504	GO:0016740	spermine synthase-like	AT5G53120.6	spermidine synthase 3
contig74427	0.479891	0.494899	7.67359	0.823708	0.253598	0.440869	28.3038	1.04861	GO:0009536	protochlorophyllide reductase a	AT5G54190.1	protochlorophyllide oxidoreductase A
contig74439	3.4674	2.01992	7.48695	2.69812	3.53156	5.28407	7.50185	2.79467			AT3G06250.1	FAR1-related sequence 7
contig74734	0	0.0103642	23.7379	9.33227	0.0435912	0.0681831	30.1164	8.26271	GO:0006950	peroxidase 70-like	AT5G05340.1	Peroxidase superfamily protein
contig75287	1.32116	0.701736	12.2908	5.51899	1.44148	1.57651	9.96419	3.21859			AT1G07000.1	exocyst subunit exo70 family protein B2
contig75465	0.434985	0.937519	9.21368	4.59211	0.707071	0.837744	8.14412	2.08054	GO:0005886	probable lrr receptor-like serine threonine-protein kinase at1g53430-like	AT1G53430.1	Leucine-rich repeat transmembrane protein kinase
contig75795	9.5558	14.0367	15.8173	7.86776	15.7228	13.7881	38.644	14.5132	GO:0008152	cysteine-rich receptor-like protein kinase 25-like	AT4G11480.1	cysteine-rich RLK (RECEPTOR-like protein kinase) 32
contig76552	0.0616162	0.607042	159.631	75.5128	0.122315	2.59245	136.109	17.2612			AT4G35770.1	Rhodanese/Cell cycle control phosphatase superfamily protein
contig77071	0	0.494828	166.46	61.761	0.012738	1.27768	148.19	12.6085
contig77107	2.50905	3.34433	18.9507	7.94951	2.11926	3.25568	15.3579	2.47559			AT1G08570.1	atypical CYS HIS rich thioredoxin 4
contig7771	3.31386	6.61043	14.0753	6.50331	2.51101	3.09703	13.1885	3.08372	GO:0008152	abscisic acid 8 -hydroxylase 1-like	AT4G19230.2	cytochrome P450 family 707 subfamily A polypeptide 1
contig78440	1.60009	2.04866	8.13897	3.80201	1.78268	5.58861	10.347	2.87842
contig79461	0.197827	0.229411	11.4377	5.09007	0.694036	0.0902848	17.4509	4.38506	GO:0005737	gdsl esterase lipase at1g71250-like	AT5G37690.1	SGNH hydrolase-type esterase superfamily protein
contig79506	1.67812	2.18696	6.43166	3.12132	1.38541	1.65186	9.46067	3.70649
contig79518	5.18301	5.29211	5.16608	1.49254	6.2421	4.00557	8.12222	2.08684
contig79949	1.20121	1.3842	6.84946	3.11714	1.3192	1.16915	5.42551	1.18948	GO:0005737	receptor-like protein kinase herk 1-like	AT3G46290.1	hercules receptor kinase 1
contig80193	0.205925	0.452156	9.93694	4.72134	0.364161	0.904689	11.1972	3.76634	GO:0009536	chaperone protein dnaj chloroplastic-like	AT5G10200.1	ARM-repeat/Tetratricopeptide repeat (TPR)-like protein
contig80235	2.96623	2.31607	8.15299	3.46206	2.90515	3.4075	5.53152	1.6212
contig80348	17.0269	25.516	33.6544	15.9487	19.9046	22.0263	42.0452	18.0606
contig80694	5.08881	4.24561	12.1785	5.31815	6.45094	10.2436	11.7468	3.29001			AT4G38180.1	FAR1-related sequence 5
contig80751	0.332156	0.193198	15.303	0.513605	0.596171	2.68911	20.8913	1.86684	GO:0019538	heat shock protein 81-1	AT5G52640.1	heat shock protein 90.1
contig80879	1.00074	0.92371	23.3894	2.48356	1.42049	4.13615	25.9148	4.03383			AT3G22830.1	heat shock transcription factor A6B
contig81014	0.47762	0.489299	32.4073	11.3434	1.08326	2.95653	19.8834	3.65819			AT1G09530.1	phytochrome interacting factor 3
contig81100	1.0569	1.42566	10.6932	5.01745	1.17164	1.34993	7.51402	2.46037			AT5G11460.1	Protein of unknown function (DUF581)
contig8113	49.6271	53.3444	29.7706	13.1741	66.3405	267.714	21.4263	2.6904	GO:0005634	stem-specific protein tsjt1-like	AT4G27450.1	Aluminium induced protein with YGL and LRDR motifs
contig81951	2.28025	2.04953	9.88551	3.48975	2.45548	2.01847	8.70342	0.839811
contig83128	2.94769	5.32805	5.45786	0.743399	7.45012	9.3992	14.3994	1.9432
contig83286	0	0	37.7146	13.5705	0.00541864	0.00649812	24.7969	9.75989	GO:0005623	probable inactive purple acid phosphatase 27-like	AT5G50400.1	purple acid phosphatase 27
contig8368	19.2069	22.5306	21.7509	8.87891	22.8175	20.2237	25.9458	8.45511	GO:0006810	mac perforin domain containing protein	AT1G29690.1	MAC/Perforin domain-containing protein
contig83700	0.309217	0.388476	6.39302	0.15805	0.692286	2.2692	7.48133	1.28022			AT4G17750.1	heat shock factor 1
contig8402	12.8814	14.4747	19.675	7.20438	15.5765	12.0639	20.7049	6.38403	GO:0006810	mac perforin domain containing protein	AT1G29690.1	MAC/Perforin domain-containing protein
contig84292	0.00674091	0.0213837	7.16652	2.84606	0.0031103	0.00518011	7.77213	1.11383			AT3G46530.1	NB-ARC domain-containing disease resistance protein
contig84337	3.84354	4.4325	7.32652	2.64882	3.12506	3.17243	6.19471	2.62306			AT5G25480.1	DNA methyltransferase-2
contig85925	3.21253	4.42758	16.6214	5.43591	3.14477	6.37435	19.5452	0.693006			AT5G20820.1	SAUR-like auxin-responsive protein family
contig86042	0.166649	0.638391	9.00062	4.4779	0.0912403	0.24975	9.14692	4.30923
contig8612	13.3987	14.681	41.6317	8.63269	11.2189	12.8444	24.9704	5.91111	GO:0004872	probable serine threonine-protein kinase at1g01540-like	AT1G01540.2	Protein kinase superfamily protein
contig86893	2.65456	2.77042	8.27061	3.88493	1.89829	1.60369	8.3262	3.81138
contig8698	4.87101	6.69189	9.83283	4.51624	6.08918	9.55378	16.9215	7.18349			AT1G16210.1	unknown protein; CONTAINS InterPro DOMAIN/s: Protein of unknown function DUF1014 (InterPro:IPR010422); Has 16107 Blast hits to 8386 proteins in 1107 species: Archae - 26; Bacteria - 3370; Metazoa - 4013; Fungi - 1516; Plants - 526; Viruses - 120; Other Eukaryotes - 6536 (source: NCBI BLink).
contig87781	3.8048	4.17248	23.6646	10.0874	5.11514	5.9139	13.5877	3.30716
contig88421	5.24488	6.3393	19.3907	8.6266	6.0954	7.4392	19.0573	2.82834
contig89322	0.0228277	0.0462129	6.5183	2.08567	0.0689935	0.132102	6.86003	0.992466
contig89668	3.06143	3.45016	6.54331	0.43881	6.33608	3.04705	12.4513	0.695304
contig89848	1.51315	1.66774	7.58306	2.56466	1.48248	1.74947	7.66845	2.40607
contig9054	4.49179	3.90263	8.39093	0.83495	9.29315	37.5424	5.49687	0.394891	GO:0007165	galactinol--sucrose galactosyltransferase 6	AT5G20250.4	Raffinose synthase family protein
contig90569	2.89934	1.94177	16.9887	6.7263	2.75268	3.00922	12.1746	4.97724
contig91520	18.6291	3.56794	19.3196	2.11616	3.91173	1.2217	6.68412	1.38821	GO:0005488	purple acid phosphatase 15-like	AT3G07130.1	purple acid phosphatase 15
contig91966	2.65151	3.47734	13.3269	3.44676	3.59073	3.01943	10.6667	3.16058
contig92435	3.21506	2.5908	19.1139	8.0907	3.38605	4.65645	24.3187	2.05198
contig93028	0.522924	0.352174	10.8394	0.286187	1.17862	4.30309	25.0943	0.797128
contig93227	5.06368	5.21083	15.7641	5.51162	4.99707	7.31502	13.4202	1.60738			AT4G30780.1	unknown protein; BEST Arabidopsis thaliana protein match is: unknown protein (TAIR:AT2G24100.1); Has 109 Blast hits to 109 proteins in 18 species: Archae - 0; Bacteria - 0; Metazoa - 1; Fungi - 0; Plants - 95; Viruses - 0; Other Eukaryotes - 13 (source: NCBI BLink).
contig9338	0	0.0789976	26.3174	11.9186	0.195673	0.294346	22.2883	9.06878			AT5G58140.2	phototropin 2
contig94260	1.75407	2.67318	6.25656	2.46621	1.29711	1.94722	5.95894	1.10747
contig94677	0.024195	0.0187078	8.40082	2.41673	0.0345406	0.023656	7.84153	2.36576			AT3G06190.1	BTB-POZ and MATH domain 2
contig95510	3.33082	2.25421	17.9483	6.51627	3.02915	1.6406	13.0485	2.8091
contig9605	15.4347	13.708	13.4528	6.05128	13.7627	11.141	15.363	5.47079	GO:0009653	receptor-like protein kinase herk 1-like	AT3G46290.1	hercules receptor kinase 1
contig96308	1.89803	1.80823	5.7545	0.339505	4.38013	1.92563	10.7287	0.479407
contig9668	29.7704	31.9741	78.6864	35.8332	38.1071	58.9096	102.52	18.449			AT3G61060.2	phloem protein 2-A13
contig9669	12.2642	14.0637	42.5513	19.3431	16.5509	23.1866	57.1279	7.91592
contig96856	4.54115	3.88836	15.1278	4.96507	4.98324	5.58043	10.8083	2.51067
contig9825	33.0689	30.5507	14.7074	7.06442	34.0199	84.3354	9.02944	1.54989	GO:0009856	thiosulfate chloroplastic-like	AT2G17850.1	Rhodanese/Cell cycle control phosphatase superfamily protein
contig9843	33.254	28.5324	130.34	29.7378	43.1459	50.5674	142.15	24.0366	GO:0008152	serine threonine-protein kinase	AT4G33950.1	Protein kinase superfamily protein
contig99387	22.8848	4.29242	33.7061	2.34982	12.8346	8.02075	7.33689	2.81431	GO:0009987	monogalactosyldiacylglycerol synthase chloroplastic-like	AT5G20410.1	monogalactosyldiacylglycerol synthase 2
contig99862	0.756235	0.981746	21.2635	8.40047	1.51364	1.17238	6.63636	2.1013
