# Supplementary material for: Activation of a gene network in durum wheat roots exposed to cadmium
Source: BMC Plant Biol. 2018 Oct 16;18:238. doi: 10.1186/s12870-018-1473-4 (PMC6192290; doi:10.1186/s12870-018-1473-4)
Supplement: Supplementary file 8 — List of enriched categories among the commonly up-regulated genes in roots of Creso and Svevo cvs. In this *.xlsx file are reported the list of enriched categories obtained by g:Profiler analysis (p-value< 0.001). (XLSX 9 kb) [file 12870_2018_1473_MOESM8_ESM.xlsx]

## Sheet: gProfiler
GO term ID	Total Number of genes into the GO category	RNA-seq contigs in GO	Contigs/total term ID	p-value	GO category name
GO:0030417	5	3	0.6	0.000758	nicotianamine metabolic process
GO:0010035	926	23	0.025	3.7e-09	response to inorganic substance
GO:0006555	35	7	0.2	1.14e-07	methionine metabolic process
GO:0043102	11	5	0.455	5.52e-07	amino acid salvage
GO:0098662	332	9	0.027	0.00098	inorganic cation transmembrane transport
GO:0000041	85	8	0.094	2.68e-06	transition metal ion transport
GO:0010106	8	4	0.5	2.12e-05	cellular response to iron ion starvation
GO:0009074	16	4	0.25	0.000536	aromatic amino acid family catabolic process
GO:0055076	162	11	0.068	8.35e-08	transition metal ion homeostasis
